# Supplementary material for: Genomic Sequencing and Phylogenomics of Cowpox Virus
Source: Viruses. 2022 Sep 28;14(10):2134. doi: 10.3390/v14102134 (PMC9611595; doi:10.3390/v14102134)
Supplement: Supplementary file 1 [file viruses-14-02134-s001.zip]

Archive with 2 entries (2 files):
- Final_Revised_Supplementary_information.pdf
- final_Supplementary_tables.xlsx
