# Supplementary material for: Genomic Sequencing and Phylogenomics of Cowpox Virus
Source: Viruses. 2022 Sep 28;14(10):2134. doi: 10.3390/v14102134 (PMC9611595; doi:10.3390/v14102134)
Supplement: Supplementary file 1 [file viruses-14-02134-s001.zip › final_Supplementary_tables.xlsx]

## Sheet: S1
	Table S1. List of strains used in the phylogenetic analysis
	GenBank number accession	Virus species	Strain
	MH816996	Abatino macacapox virus	-
	MH607142	Akhmeta virus	2013-85
	MH607141	Akhmeta virus	2013-88
	MH607143	Akhmeta virus	Vani_2010
	MN240300	Alaskapox virus	2015
	AY009089	Camelpox virus	CMS
	NC_003391	Camelpox virus	M-96
	LN879483	Cowpox virus	Amadeus 2015
	HQ407377	Cowpox virus	Austria 1999
	KC813491	Cowpox virus	BeaBer04/1
	NC_003663	Cowpox virus	Brighton Red
	KC813506	Cowpox virus	CatPot07/1
	KY549144	Cowpox virus	CatPox5_wv1
	KY569019	Cowpox virus	CheNova_DK_2014
	KC813507	Cowpox virus	EleGri07/1
	HQ420893	Cowpox virus	Finland_2000_MAN
	LN864566	Cowpox virus	FM2292
	HQ420894	Cowpox virus	France_2001_Nancy
	LT883663	Cowpox virus	France Amiens 2016
	DQ437593	Cowpox virus	Germany 91-3
	HQ420895	Cowpox virus	Germany_1980_EP4
	HQ420896	Cowpox virus	Germany_1990_2
	HQ420897	Cowpox virus	Germany_1998_2
	HQ420898	Cowpox virus	Germany_2002_MKY
	LT896722	Cowpox virus	Ger/2007/Vole
	LT896718	Cowpox virus	Ger/2010/Alpaca
	LT896721	Cowpox virus	Ger 2010 MKY
	LT896730	Cowpox virus	Ger/2010/Racoon
	LT896728	Cowpox virus	Ger/2010/Rat
	LT896726	Cowpox virus	Ger/2012/Alpaca
	LT896719	Cowpox virus	Ger/2013/Alpaca
	LT896723	Cowpox virus	Ger/2014/Cat1
	LT896725	Cowpox virus	Ger/2014/Cat2
	LT993226	Cowpox virus	Ger/2014/Human
	LT896724	Cowpox virus	Ger/2015/Cat1
	LT896727	Cowpox virus	Ger/2015/Cat2
	LT993232	Cowpox virus	Ger/2015/Human2
	LT896732	Cowpox virus	Ger/2017/Alpaca2
	LT993228	Cowpox virus	Ger/2017/common vole FMEimka
	KY463519	Cowpox virus	Ger/1971_EP1
	LR812035	Cowpox virus	GerMygEK 938/17
	X94355	Cowpox virus	GRI-90
	KC813508	Cowpox virus	HumAac09/1
	KC813509	Cowpox virus	HumBer07/1
	KC813510	Cowpox virus	HumGra07/1
	KC813512	Cowpox virus	HumKre08/1
	KC813492	Cowpox virus	HumLan08/1
	KC813493	Cowpox virus	HumLit08/1
	KC813494	Cowpox virus	HumLue09/1
	KC813495	Cowpox virus	HumMag07/1
	KC813497	Cowpox virus	JagKre08/1
	KC813498	Cowpox virus	JagKre08/2
	KC813500	Cowpox virus	MonKre08/4
	HQ420899	Cowpox virus	Norway_1994_MAN
	KY549151	Cowpox virus	NorwayFeline
	KC813501	Cowpox virus	RatAac09/1
	KC813503	Cowpox virus	RatGer09/1
	LN864565	Cowpox virus	RatPox09
	OP125541	Cowpox virus	No-F1
	OP125540	Cowpox virus	No-F2
	OP125539	Cowpox virus	No-H1
	OM460002	Cowpox virus	No-H2
	OP125538	Cowpox virus	Swe-H1
	OP125537	Cowpox virus	Swe-H2
	KY554976	Ectromelia virus	Hampstead
	NC_004105	Ectromelia virus	Moscow
	JQ410350	Ectromelia virus	ERPV
	KJ563295	Ectromelia virus	Naval
	DQ011154	Monkeypox virus	Congo_2003_358
	DQ011156	Monkeypox virus	Liberia_1970_184
	KJ642617	Monkeypox virus	Nigeria-SE-1971
	NC_003310	Monkeypox virus	Zaire-96-I-16
	NC_008291	Taterapox virus	Dahomey 1968
	AY484669	Vaccinia virus	Rabbitpox virus Utrecht
	DQ792504	Vaccinia virus	MNR-76
	M35027	Vaccinia virus	Copenhagen
	AM501482	Vaccinia virus	chorioallantois vaccinia virus Ankara (CVA)
	DQ439815	Vaccinia virus	Duke
	AY678276	Vaccinia virus	Lister
	Y16780	Variola virus	Garcia-1966
	DQ437581	Variola virus	Bangladesh 1975 v75-550 Banu
	DQ441429	Variola virus	Japan 1946 (Yamada MS-2(A) Tokyo)
	DQ441437	Variola virus	Sierra Leone 1969 (V68-258)
	KY358055	Variola virus	VD21
	NC_031033.1	Volepox virus	CA
	KP143769	Raccoonpox virus	Herman
	NC_031038	Skunkpox virus	WA

## Sheet: S2
Table S2. List of orthologous genes from 87 orthopoxviruses used in this study
Orthogroup	VACV_Cop	AKMV_2013_85	AKMV_2013_88	AKMV_Vani_2010	AKPV_2015	CMLV_CMS	CMLV_M96	CPXV_AMA_2015	CPXV_AUS_1999	CPXV_BR	CPXV_BeaBer04:1	CPXV_CatPot07:1	CPXV_Catpox5_wv1	CPXV_CheNova_DK_2014	CPXV_EleGri07:1	CPXV_FIN_2000_MAN	CPXV_FM2292	CPXV_FRA_2001_Nancy	CPXV_FraAmiens2016	CPXV_GER91	CPXV_GER_1980EP4	CPXV_GER_1990_2	CPXV_GER_1998_2	CPXV_GER_2002_MKY	CPXV_GRI	CPXV_Ger1971_EP11	CPXV_Ger:2007:Vole	CPXV_Ger:2010:Alpaca	CPXV_Ger:2010:MKY	CPXV_Ger:2010:Racoon	CPXV_Ger:2010:Rat	CPXV_Ger:2012:Alpaca	CPXV_Ger:2013:Alpaca	CPXV_Ger:2014:Cat1	CPXV_Ger:2014:Cat2	CPXV_Ger:2014:Human	CPXV_Ger:2015:Cat1	CPXV_Ger:2015:Cat2	CPXV_Ger:2015:Human2	CPXV_Ger:2017:Alpaca2	CPXV_Ger:2017:Vole	CPXV_GerMygEK_938:17	CPXV_HumAac09:1	CPXV_HumBer07:1	CPXV_HumGra07:1	CPXV_HumKre08:1	CPXV_HumLan08:1	CPXV_HumLit08:1	CPXV_HumLue09_1
OG0000027	VACV-Cop-024;Type	1	1	1	1	1	1	1	1	1	1	1	1	1	1	1	1	1	1	1	1	1	1	1	1	1	1	1	1	1	1	1	1	1	1	1	1	1	1	1	1	1	1	1	1	1	1	1	1
OG0000028	VACV-Cop-025;Bcl-2-like	1	1	1	1	1	1	1	1	1	1	1	1	1	1	1	1	1	1	1	1	1	1	1	1	1	1	1	1	1	1	1	1	1	1	1	1	1	1	1	1	1	1	1	1	1	1	1	1
OG0000029	VACV-Cop-032;Anti-apoptotic	1	1	1	1	1	1	1	1	1	1	1	1	1	1	1	1	1	1	1	1	1	1	1	1	1	1	1	1	1	1	1	1	1	1	1	1	1	1	1	1	1	1	1	1	1	1	1	1
OG0000030	VACV-Cop-034;ANK-containing	1	1	1	1	1	1	1	1	1	1	1	1	1	1	1	1	1	1	1	1	1	1	1	1	1	1	1	1	1	1	1	1	1	1	1	1	1	1	1	1	1	1	1	1	1	1	1	1
OG0000031	VACV-Cop-037;Serpin	1	1	1	1	1	1	1	1	1	1	1	1	1	1	1	1	1	1	1	1	1	1	1	1	1	1	1	1	1	1	1	1	1	1	1	1	1	1	1	1	1	1	1	1	1	1	1	1
OG0000032	VACV-Cop-046;dUTPase	1	1	1	1	1	1	1	1	1	1	1	1	1	1	1	1	1	1	1	1	1	1	1	1	1	1	1	1	1	1	1	1	1	1	1	1	1	1	1	1	1	1	1	1	1	1	1	1
OG0000033	VACV-Cop-047;Kelch-like	1	1	1	1	1	1	1	1	1	1	1	1	1	1	1	1	1	1	1	1	1	1	1	1	1	1	1	1	1	1	1	1	1	1	1	1	1	1	1	1	1	1	1	1	1	1	1	1
OG0000034	VACV-Cop-053;Hypothetical	1	1	1	1	1	1	1	1	1	1	1	1	1	1	1	1	1	1	1	1	1	1	1	1	1	1	1	1	1	1	1	1	1	1	1	1	1	1	1	1	1	1	1	1	1	1	1	1
OG0000035	VACV-Cop-054;Hypothetical	1	1	1	1	1	1	1	1	1	1	1	1	1	1	1	1	1	1	1	1	1	1	1	1	1	1	1	1	1	1	1	1	1	1	1	1	1	1	1	1	1	1	1	1	1	1	1	1
OG0000036	VACV-Cop-056;S-S	1	1	1	1	1	1	1	1	1	1	1	1	1	1	1	1	1	1	1	1	1	1	1	1	1	1	1	1	1	1	1	1	1	1	1	1	1	1	1	1	1	1	1	1	1	1	1	1
OG0000037	VACV-Cop-057;Essential	1	1	1	1	1	1	1	1	1	1	1	1	1	1	1	1	1	1	1	1	1	1	1	1	1	1	1	1	1	1	1	1	1	1	1	1	1	1	1	1	1	1	1	1	1	1	1	1
OG0000038	VACV-Cop-059;RhoA	1	1	1	1	1	1	1	1	1	1	1	1	1	1	1	1	1	1	1	1	1	1	1	1	1	1	1	1	1	1	1	1	1	1	1	1	1	1	1	1	1	1	1	1	1	1	1	1
OG0000039	VACV-Cop-060;EEV	1	1	1	1	1	1	1	1	1	1	1	1	1	1	1	1	1	1	1	1	1	1	1	1	1	1	1	1	1	1	1	1	1	1	1	1	1	1	1	1	1	1	1	1	1	1	1	1
OG0000040	VACV-Cop-062;Palmitylated	1	1	1	1	1	1	1	1	1	1	1	1	1	1	1	1	1	1	1	1	1	1	1	1	1	1	1	1	1	1	1	1	1	1	1	1	1	1	1	1	1	1	1	1	1	1	1	1
OG0000041	VACV-Cop-063;Unknown	1	1	1	1	1	1	1	1	1	1	1	1	1	1	1	1	1	1	1	1	1	1	1	1	1	1	1	1	1	1	1	1	1	1	1	1	1	1	1	1	1	1	1	1	1	1	1	1
OG0000042	VACV-Cop-066;Unknown	1	1	1	1	1	1	1	1	1	1	1	1	1	1	1	1	1	1	1	1	1	1	1	1	1	1	1	1	1	1	1	1	1	1	1	1	1	1	1	1	1	1	1	1	1	1	1	1
OG0000043	VACV-Cop-068;DNA-binding	1	1	1	1	1	1	1	1	1	1	1	1	1	1	1	1	1	1	1	1	1	1	1	1	1	1	1	1	1	1	1	1	1	1	1	1	1	1	1	1	1	1	1	1	1	1	1	1
OG0000044	VACV-Cop-070;Poly	1	1	1	1	1	1	1	1	1	1	1	1	1	1	1	1	1	1	1	1	1	1	1	1	1	1	1	1	1	1	1	1	1	1	1	1	1	1	1	1	1	1	1	1	1	1	1	1
OG0000045	VACV-Cop-071;IEV	1	1	1	1	1	1	1	1	1	1	1	1	1	1	1	1	1	1	1	1	1	1	1	1	1	1	1	1	1	1	1	1	1	1	1	1	1	1	1	1	1	1	1	1	1	1	1	1
OG0000046	VACV-Cop-073;RNA	1	1	1	1	1	1	1	1	1	1	1	1	1	1	1	1	1	1	1	1	1	1	1	1	1	1	1	1	1	1	1	1	1	1	1	1	1	1	1	1	1	1	1	1	1	1	1	1
OG0000047	VACV-Cop-076;Virion	1	1	1	1	1	1	1	1	1	1	1	1	1	1	1	1	1	1	1	1	1	1	1	1	1	1	1	1	1	1	1	1	1	1	1	1	1	1	1	1	1	1	1	1	1	1	1	1
OG0000048	VACV-Cop-079;ER-localized	1	1	1	1	1	1	1	1	1	1	1	1	1	1	1	1	1	1	1	1	1	1	1	1	1	1	1	1	1	1	1	1	1	1	1	1	1	1	1	1	1	1	1	1	1	1	1	1
OG0000049	VACV-Cop-081;DNA	1	1	1	1	1	1	1	1	1	1	1	1	1	1	1	1	1	1	1	1	1	1	1	1	1	1	1	1	1	1	1	1	1	1	1	1	1	1	1	1	1	1	1	1	1	1	1	1
OG0000050	VACV-Cop-083;Sulfhydryl	1	1	1	1	1	1	1	1	1	1	1	1	1	1	1	1	1	1	1	1	1	1	1	1	1	1	1	1	1	1	1	1	1	1	1	1	1	1	1	1	1	1	1	1	1	1	1	1
OG0000051	VACV-Cop-087;Glutaredoxin	1	1	1	1	1	1	1	1	1	1	1	1	1	1	1	1	1	1	1	1	1	1	1	1	1	1	1	1	1	1	1	1	1	1	1	1	1	1	1	1	1	1	1	1	1	1	1	1
OG0000052	VACV-Cop-088;DNA-binding	1	1	1	1	1	1	1	1	1	1	1	1	1	1	1	1	1	1	1	1	1	1	1	1	1	1	1	1	1	1	1	1	1	1	1	1	1	1	1	1	1	1	1	1	1	1	1	1
OG0000053	VACV-Cop-089;IMV	1	1	1	1	1	1	1	1	1	1	1	1	1	1	1	1	1	1	1	1	1	1	1	1	1	1	1	1	1	1	1	1	1	1	1	1	1	1	1	1	1	1	1	1	1	1	1	1
OG0000054	VACV-Cop-090;ssDNA-binding	1	1	1	1	1	1	1	1	1	1	1	1	1	1	1	1	1	1	1	1	1	1	1	1	1	1	1	1	1	1	1	1	1	1	1	1	1	1	1	1	1	1	1	1	1	1	1	1
OG0000055	VACV-Cop-091;Ribonucleotide	1	1	1	1	1	1	1	1	1	1	1	1	1	1	1	1	1	1	1	1	1	1	1	1	1	1	1	1	1	1	1	1	1	1	1	1	1	1	1	1	1	1	1	1	1	1	1	1
OG0000056	VACV-Cop-093;IMV	1	1	1	1	1	1	1	1	1	1	1	1	1	1	1	1	1	1	1	1	1	1	1	1	1	1	1	1	1	1	1	1	1	1	1	1	1	1	1	1	1	1	1	1	1	1	1	1
OG0000057	VACV-Cop-094;Telomere-binding	1	1	1	1	1	1	1	1	1	1	1	1	1	1	1	1	1	1	1	1	1	1	1	1	1	1	1	1	1	1	1	1	1	1	1	1	1	1	1	1	1	1	1	1	1	1	1	1
OG0000058	VACV-Cop-095;Virion	1	1	1	1	1	1	1	1	1	1	1	1	1	1	1	1	1	1	1	1	1	1	1	1	1	1	1	1	1	1	1	1	1	1	1	1	1	1	1	1	1	1	1	1	1	1	1	1
OG0000059	VACV-Cop-096;RNA	1	1	1	1	1	1	1	1	1	1	1	1	1	1	1	1	1	1	1	1	1	1	1	1	1	1	1	1	1	1	1	1	1	1	1	1	1	1	1	1	1	1	1	1	1	1	1	1
OG0000060	VACV-Cop-097;Metalloprotease	1	1	1	1	1	1	1	1	1	1	1	1	1	1	1	1	1	1	1	1	1	1	1	1	1	1	1	1	1	1	1	1	1	1	1	1	1	1	1	1	1	1	1	1	1	1	1	1
OG0000061	VACV-Cop-099;VLTF	1	1	1	1	1	1	1	1	1	1	1	1	1	1	1	1	1	1	1	1	1	1	1	1	1	1	1	1	1	1	1	1	1	1	1	1	1	1	1	1	1	1	1	1	1	1	1	1
OG0000062	VACV-Cop-100;Glutaredoxin-like	1	1	1	1	1	1	1	1	1	1	1	1	1	1	1	1	1	1	1	1	1	1	1	1	1	1	1	1	1	1	1	1	1	1	1	1	1	1	1	1	1	1	1	1	1	1	1	1
OG0000063	VACV-Cop-101;FEN1-like	1	1	1	1	1	1	1	1	1	1	1	1	1	1	1	1	1	1	1	1	1	1	1	1	1	1	1	1	1	1	1	1	1	1	1	1	1	1	1	1	1	1	1	1	1	1	1	1
OG0000064	VACV-Cop-102;RNA	1	1	1	1	1	1	1	1	1	1	1	1	1	1	1	1	1	1	1	1	1	1	1	1	1	1	1	1	1	1	1	1	1	1	1	1	1	1	1	1	1	1	1	1	1	1	1	1
OG0000065	VACV-Cop-104;Virion	1	1	1	1	1	1	1	1	1	1	1	1	1	1	1	1	1	1	1	1	1	1	1	1	1	1	1	1	1	1	1	1	1	1	1	1	1	1	1	1	1	1	1	1	1	1	1	1
OG0000066	VACV-Cop-107;VLTF-1	1	1	1	1	1	1	1	1	1	1	1	1	1	1	1	1	1	1	1	1	1	1	1	1	1	1	1	1	1	1	1	1	1	1	1	1	1	1	1	1	1	1	1	1	1	1	1	1
OG0000067	VACV-Cop-108;Entry/fusion	1	1	1	1	1	1	1	1	1	1	1	1	1	1	1	1	1	1	1	1	1	1	1	1	1	1	1	1	1	1	1	1	1	1	1	1	1	1	1	1	1	1	1	1	1	1	1	1
OG0000068	VACV-Cop-109;IMV	1	1	1	1	1	1	1	1	1	1	1	1	1	1	1	1	1	1	1	1	1	1	1	1	1	1	1	1	1	1	1	1	1	1	1	1	1	1	1	1	1	1	1	1	1	1	1	1
OG0000069	VACV-Cop-110;Viral	1	1	1	1	1	1	1	1	1	1	1	1	1	1	1	1	1	1	1	1	1	1	1	1	1	1	1	1	1	1	1	1	1	1	1	1	1	1	1	1	1	1	1	1	1	1	1	1
OG0000070	VACV-Cop-112;ss/dsDNA	1	1	1	1	1	1	1	1	1	1	1	1	1	1	1	1	1	1	1	1	1	1	1	1	1	1	1	1	1	1	1	1	1	1	1	1	1	1	1	1	1	1	1	1	1	1	1	1
OG0000071	VACV-Cop-113;Entry	1	1	1	1	1	1	1	1	1	1	1	1	1	1	1	1	1	1	1	1	1	1	1	1	1	1	1	1	1	1	1	1	1	1	1	1	1	1	1	1	1	1	1	1	1	1	1	1
OG0000072	VACV-Cop-115;Thymidine	1	1	1	1	1	1	1	1	1	1	1	1	1	1	1	1	1	1	1	1	1	1	1	1	1	1	1	1	1	1	1	1	1	1	1	1	1	1	1	1	1	1	1	1	1	1	1	1
OG0000073	VACV-Cop-116;Poly	1	1	1	1	1	1	1	1	1	1	1	1	1	1	1	1	1	1	1	1	1	1	1	1	1	1	1	1	1	1	1	1	1	1	1	1	1	1	1	1	1	1	1	1	1	1	1	1
OG0000074	VACV-Cop-118;IMV	1	1	1	1	1	1	1	1	1	1	1	1	1	1	1	1	1	1	1	1	1	1	1	1	1	1	1	1	1	1	1	1	1	1	1	1	1	1	1	1	1	1	1	1	1	1	1	1
OG0000075	VACV-Cop-121;Tyr/Ser	1	1	1	1	1	1	1	1	1	1	1	1	1	1	1	1	1	1	1	1	1	1	1	1	1	1	1	1	1	1	1	1	1	1	1	1	1	1	1	1	1	1	1	1	1	1	1	1
OG0000076	VACV-Cop-122;IMV	1	1	1	1	1	1	1	1	1	1	1	1	1	1	1	1	1	1	1	1	1	1	1	1	1	1	1	1	1	1	1	1	1	1	1	1	1	1	1	1	1	1	1	1	1	1	1	1
OG0000077	VACV-Cop-123;IMV	1	1	1	1	1	1	1	1	1	1	1	1	1	1	1	1	1	1	1	1	1	1	1	1	1	1	1	1	1	1	1	1	1	1	1	1	1	1	1	1	1	1	1	1	1	1	1	1
OG0000078	VACV-Cop-126;DNA	1	1	1	1	1	1	1	1	1	1	1	1	1	1	1	1	1	1	1	1	1	1	1	1	1	1	1	1	1	1	1	1	1	1	1	1	1	1	1	1	1	1	1	1	1	1	1	1
OG0000079	VACV-Cop-127;Viral	1	1	1	1	1	1	1	1	1	1	1	1	1	1	1	1	1	1	1	1	1	1	1	1	1	1	1	1	1	1	1	1	1	1	1	1	1	1	1	1	1	1	1	1	1	1	1	1
OG0000080	VACV-Cop-128;mRNA	1	1	1	1	1	1	1	1	1	1	1	1	1	1	1	1	1	1	1	1	1	1	1	1	1	1	1	1	1	1	1	1	1	1	1	1	1	1	1	1	1	1	1	1	1	1	1	1
OG0000081	VACV-Cop-130;Virion	1	1	1	1	1	1	1	1	1	1	1	1	1	1	1	1	1	1	1	1	1	1	1	1	1	1	1	1	1	1	1	1	1	1	1	1	1	1	1	1	1	1	1	1	1	1	1	1
OG0000082	VACV-Cop-132;Virion	1	1	1	1	1	1	1	1	1	1	1	1	1	1	1	1	1	1	1	1	1	1	1	1	1	1	1	1	1	1	1	1	1	1	1	1	1	1	1	1	1	1	1	1	1	1	1	1
OG0000083	VACV-Cop-135;NTPase_	1	1	1	1	1	1	1	1	1	1	1	1	1	1	1	1	1	1	1	1	1	1	1	1	1	1	1	1	1	1	1	1	1	1	1	1	1	1	1	1	1	1	1	1	1	1	1	1
OG0000084	VACV-Cop-139;RNA	1	1	1	1	1	1	1	1	1	1	1	1	1	1	1	1	1	1	1	1	1	1	1	1	1	1	1	1	1	1	1	1	1	1	1	1	1	1	1	1	1	1	1	1	1	1	1	1
OG0000085	VACV-Cop-140;Carbonic	1	1	1	1	1	1	1	1	1	1	1	1	1	1	1	1	1	1	1	1	1	1	1	1	1	1	1	1	1	1	1	1	1	1	1	1	1	1	1	1	1	1	1	1	1	1	1	1
OG0000086	VACV-Cop-141;mRNA	1	1	1	1	1	1	1	1	1	1	1	1	1	1	1	1	1	1	1	1	1	1	1	1	1	1	1	1	1	1	1	1	1	1	1	1	1	1	1	1	1	1	1	1	1	1	1	1
OG0000087	VACV-Cop-142;mRNA	1	1	1	1	1	1	1	1	1	1	1	1	1	1	1	1	1	1	1	1	1	1	1	1	1	1	1	1	1	1	1	1	1	1	1	1	1	1	1	1	1	1	1	1	1	1	1	1
OG0000088	VACV-Cop-143;ATPase_	1	1	1	1	1	1	1	1	1	1	1	1	1	1	1	1	1	1	1	1	1	1	1	1	1	1	1	1	1	1	1	1	1	1	1	1	1	1	1	1	1	1	1	1	1	1	1	1
OG0000089	VACV-Cop-146;mRNA	1	1	1	1	1	1	1	1	1	1	1	1	1	1	1	1	1	1	1	1	1	1	1	1	1	1	1	1	1	1	1	1	1	1	1	1	1	1	1	1	1	1	1	1	1	1	1	1
OG0000090	VACV-Cop-147;Trimeric	1	1	1	1	1	1	1	1	1	1	1	1	1	1	1	1	1	1	1	1	1	1	1	1	1	1	1	1	1	1	1	1	1	1	1	1	1	1	1	1	1	1	1	1	1	1	1	1
OG0000091	VACV-Cop-149;VLTF-2	1	1	1	1	1	1	1	1	1	1	1	1	1	1	1	1	1	1	1	1	1	1	1	1	1	1	1	1	1	1	1	1	1	1	1	1	1	1	1	1	1	1	1	1	1	1	1	1
OG0000092	VACV-Cop-150;VLTF-3	1	1	1	1	1	1	1	1	1	1	1	1	1	1	1	1	1	1	1	1	1	1	1	1	1	1	1	1	1	1	1	1	1	1	1	1	1	1	1	1	1	1	1	1	1	1	1	1
OG0000093	VACV-Cop-152;P4b	1	1	1	1	1	1	1	1	1	1	1	1	1	1	1	1	1	1	1	1	1	1	1	1	1	1	1	1	1	1	1	1	1	1	1	1	1	1	1	1	1	1	1	1	1	1	1	1
OG0000095	VACV-Cop-156;RNA	1	1	1	1	1	1	1	1	1	1	1	1	1	1	1	1	1	1	1	1	1	1	1	1	1	1	1	1	1	1	1	1	1	1	1	1	1	1	1	1	1	1	1	1	1	1	1	1
OG0000096	VACV-Cop-157;Viral	1	1	1	1	1	1	1	1	1	1	1	1	1	1	1	1	1	1	1	1	1	1	1	1	1	1	1	1	1	1	1	1	1	1	1	1	1	1	1	1	1	1	1	1	1	1	1	1
OG0000097	VACV-Cop-158;VETF-L	1	1	1	1	1	1	1	1	1	1	1	1	1	1	1	1	1	1	1	1	1	1	1	1	1	1	1	1	1	1	1	1	1	1	1	1	1	1	1	1	1	1	1	1	1	1	1	1
OG0000098	VACV-Cop-161;VITF-3	1	1	1	1	1	1	1	1	1	1	1	1	1	1	1	1	1	1	1	1	1	1	1	1	1	1	1	1	1	1	1	1	1	1	1	1	1	1	1	1	1	1	1	1	1	1	1	1
OG0000099	VACV-Cop-163;P4a	1	1	1	1	1	1	1	1	1	1	1	1	1	1	1	1	1	1	1	1	1	1	1	1	1	1	1	1	1	1	1	1	1	1	1	1	1	1	1	1	1	1	1	1	1	1	1	1
OG0000100	VACV-Cop-167;Viral	1	1	1	1	1	1	1	1	1	1	1	1	1	1	1	1	1	1	1	1	1	1	1	1	1	1	1	1	1	1	1	1	1	1	1	1	1	1	1	1	1	1	1	1	1	1	1	1
OG0000101	VACV-Cop-168;Virion	1	1	1	1	1	1	1	1	1	1	1	1	1	1	1	1	1	1	1	1	1	1	1	1	1	1	1	1	1	1	1	1	1	1	1	1	1	1	1	1	1	1	1	1	1	1	1	1
OG0000102	VACV-Cop-169;IMV	1	1	1	1	1	1	1	1	1	1	1	1	1	1	1	1	1	1	1	1	1	1	1	1	1	1	1	1	1	1	1	1	1	1	1	1	1	1	1	1	1	1	1	1	1	1	1	1
OG0000103	VACV-Cop-170;Essential	1	1	1	1	1	1	1	1	1	1	1	1	1	1	1	1	1	1	1	1	1	1	1	1	1	1	1	1	1	1	1	1	1	1	1	1	1	1	1	1	1	1	1	1	1	1	1	1
OG0000104	VACV-Cop-172;Core	1	1	1	1	1	1	1	1	1	1	1	1	1	1	1	1	1	1	1	1	1	1	1	1	1	1	1	1	1	1	1	1	1	1	1	1	1	1	1	1	1	1	1	1	1	1	1	1
OG0000105	VACV-Cop-173;Myristylated	1	1	1	1	1	1	1	1	1	1	1	1	1	1	1	1	1	1	1	1	1	1	1	1	1	1	1	1	1	1	1	1	1	1	1	1	1	1	1	1	1	1	1	1	1	1	1	1
OG0000106	VACV-Cop-174;IMV	1	1	1	1	1	1	1	1	1	1	1	1	1	1	1	1	1	1	1	1	1	1	1	1	1	1	1	1	1	1	1	1	1	1	1	1	1	1	1	1	1	1	1	1	1	1	1	1
OG0000107	VACV-Cop-175;DNA	1	1	1	1	1	1	1	1	1	1	1	1	1	1	1	1	1	1	1	1	1	1	1	1	1	1	1	1	1	1	1	1	1	1	1	1	1	1	1	1	1	1	1	1	1	1	1	1
OG0000108	VACV-Cop-176;Zinc	1	1	1	1	1	1	1	1	1	1	1	1	1	1	1	1	1	1	1	1	1	1	1	1	1	1	1	1	1	1	1	1	1	1	1	1	1	1	1	1	1	1	1	1	1	1	1	1
OG0000109	VACV-Cop-177;IMV	1	1	1	1	1	1	1	1	1	1	1	1	1	1	1	1	1	1	1	1	1	1	1	1	1	1	1	1	1	1	1	1	1	1	1	1	1	1	1	1	1	1	1	1	1	1	1	1
OG0000110	VACV-Cop-178;DNA	1	1	1	1	1	1	1	1	1	1	1	1	1	1	1	1	1	1	1	1	1	1	1	1	1	1	1	1	1	1	1	1	1	1	1	1	1	1	1	1	1	1	1	1	1	1	1	1
OG0000111	VACV-Cop-181;Holliday	1	1	1	1	1	1	1	1	1	1	1	1	1	1	1	1	1	1	1	1	1	1	1	1	1	1	1	1	1	1	1	1	1	1	1	1	1	1	1	1	1	1	1	1	1	1	1	1
OG0000112	VACV-Cop-182;VITF-3	1	1	1	1	1	1	1	1	1	1	1	1	1	1	1	1	1	1	1	1	1	1	1	1	1	1	1	1	1	1	1	1	1	1	1	1	1	1	1	1	1	1	1	1	1	1	1	1
OG0000113	VACV-Cop-183;RNA	1	1	1	1	1	1	1	1	1	1	1	1	1	1	1	1	1	1	1	1	1	1	1	1	1	1	1	1	1	1	1	1	1	1	1	1	1	1	1	1	1	1	1	1	1	1	1	1
OG0000114	VACV-Cop-187;IMV	1	1	1	1	1	1	1	1	1	1	1	1	1	1	1	1	1	1	1	1	1	1	1	1	1	1	1	1	1	1	1	1	1	1	1	1	1	1	1	1	1	1	1	1	1	1	1	1
OG0000115	VACV-Cop-188;IMV	1	1	1	1	1	1	1	1	1	1	1	1	1	1	1	1	1	1	1	1	1	1	1	1	1	1	1	1	1	1	1	1	1	1	1	1	1	1	1	1	1	1	1	1	1	1	1	1
OG0000116	VACV-Cop-189;RNA	1	1	1	1	1	1	1	1	1	1	1	1	1	1	1	1	1	1	1	1	1	1	1	1	1	1	1	1	1	1	1	1	1	1	1	1	1	1	1	1	1	1	1	1	1	1	1	1
OG0000117	VACV-Cop-197;C-type	1	1	1	1	1	1	1	1	1	1	1	1	1	1	1	1	1	1	1	1	1	1	1	1	1	1	1	1	1	1	1	1	1	1	1	1	1	1	1	1	1	1	1	1	1	1	1	1
OG0000118	VACV-Cop-200;IEV	1	1	1	1	1	1	1	1	1	1	1	1	1	1	1	1	1	1	1	1	1	1	1	1	1	1	1	1	1	1	1	1	1	1	1	1	1	1	1	1	1	1	1	1	1	1	1	1
OG0000119	VACV-Cop-204;CD47-like_	1	1	1	1	1	1	1	1	1	1	1	1	1	1	1	1	1	1	1	1	1	1	1	1	1	1	1	1	1	1	1	1	1	1	1	1	1	1	1	1	1	1	1	1	1	1	1	1
OG0000120	VACV-Cop-208;Chemokine	1	1	1	1	1	1	1	1	1	1	1	1	1	1	1	1	1	1	1	1	1	1	1	1	1	1	1	1	1	1	1	1	1	1	1	1	1	1	1	1	1	1	1	1	1	1	1	1
OG0000121	VACV-Cop-209;Profilin-like	1	1	1	1	1	1	1	1	1	1	1	1	1	1	1	1	1	1	1	1	1	1	1	1	1	1	1	1	1	1	1	1	1	1	1	1	1	1	1	1	1	1	1	1	1	1	1	1
OG0000122	VACV-Cop-211;3	1	1	1	1	1	1	1	1	1	1	1	1	1	1	1	1	1	1	1	1	1	1	1	1	1	1	1	1	1	1	1	1	1	1	1	1	1	1	1	1	1	1	1	1	1	1	1	1
OG0000124	VACV-Cop-218;ATP-dependent	1	1	1	1	1	1	1	1	1	1	1	1	1	1	1	1	1	1	1	1	1	1	1	1	1	1	1	1	1	1	1	1	1	1	1	1	1	1	1	1	1	1	1	1	1	1	1	1
OG0000126	VACV-Cop-230;Ser/Thr	1	1	1	1	1	1	1	1	1	1	1	1	1	1	1	1	1	1	1	1	1	1	1	1	1	1	1	1	1	1	1	1	1	1	1	1	1	1	1	1	1	1	1	1	1	1	1	1
OG0000127	VACV-Cop-236;Ankyrin	1	1	1	1	1	1	1	1	1	1	1	1	1	1	1	1	1	1	1	1	1	1	1	1	1	1	1	1	1	1	1	1	1	1	1	1	1	1	1	1	1	1	1	1	1	1	1	1
OG0000128	VACV-Cop-237;EEV	1	1	1	1	1	1	1	1	1	1	1	1	1	1	1	1	1	1	1	1	1	1	1	1	1	1	1	1	1	1	1	1	1	1	1	1	1	1	1	1	1	1	1	1	1	1	1	1
OG0000130	VACV-Cop-241;Soluble	1	1	1	1	1	1	1	1	1	1	1	1	1	1	1	1	1	1	1	1	1	1	1	1	1	1	1	1	1	1	1	1	1	1	1	1	1	1	1	1	1	1	1	1	1	1	1	1
OG0000133	VACV-Cop-033;Alpha	1	1	1	1	1	1	1	1	1	1	1	1	1	1	1	1	1	1	1	1	1	1	1	1	1	1	1	1	1	1	1	1	1	1	1	1	1	1	1	1	1	1	1	1	1	1	1	1
OG0000136	VACV-Cop-049;Ribonucleotide	1	1	1	1	1	1	1	1	1	1	1	0	1	1	1	1	1	1	1	1	1	1	1	1	1	1	1	1	1	1	1	1	1	1	1	1	1	1	1	1	1	1	1	1	1	1	1	1
OG0000137	VACV-Cop-067;Non-functional	1	1	1	1	1	1	1	1	1	1	1	1	1	1	1	1	1	1	1	1	1	1	1	1	1	1	1	1	1	1	1	1	1	1	1	1	1	1	1	1	1	1	1	1	1	1	1	1
OG0000138	VACV-Cop-072;dsRNA-binding	1	1	1	1	1	1	1	1	1	1	1	0	1	1	1	1	1	1	1	1	1	1	1	1	1	1	1	1	1	1	1	1	1	1	1	1	1	1	1	1	1	1	1	1	1	1	1	1
OG0000139	VACV-Cop-084;Virion	1	1	1	1	1	1	1	1	1	1	1	1	1	1	1	1	1	1	1	1	1	1	1	1	1	1	1	1	1	1	1	1	1	1	0	1	1	1	1	1	1	1	1	1	1	1	1	1
OG0000140	VACV-Cop-098;Entry/fusion	1	1	1	1	1	1	1	1	1	1	1	1	1	1	1	1	1	1	1	1	1	1	1	1	1	1	1	1	1	1	1	1	1	1	1	1	1	1	1	1	1	1	1	1	1	1	1	1
OG0000141	VACV-Cop-103;NLPc/P60	1	1	1	1	1	1	1	1	1	1	1	1	1	1	1	1	1	1	1	1	1	1	1	1	1	1	1	1	1	1	1	1	1	1	1	1	1	1	1	1	1	1	1	1	1	1	1	1
OG0000142	VACV-Cop-114;Virion	1	1	1	1	1	1	1	1	1	1	1	1	1	1	1	1	1	1	1	1	1	1	1	1	1	1	1	1	1	1	1	1	1	1	1	1	1	1	1	1	1	1	1	1	1	1	1	1
OG0000143	VACV-Cop-117;RNA	1	1	1	1	1	1	1	1	1	1	1	1	1	1	1	1	1	1	1	1	1	1	1	1	1	1	1	1	1	1	1	1	1	1	1	1	1	1	1	1	1	1	1	1	1	1	1	1
OG0000144	VACV-Cop-125;VLTF-4	1	1	1	1	1	1	1	1	1	1	1	1	1	1	1	1	1	1	1	1	1	1	1	1	1	1	1	1	1	1	1	1	1	1	1	1	1	1	1	1	1	1	1	1	1	1	1	1
OG0000145	VACV-Cop-138;Morphogenesis_	1	1	1	1	1	1	1	1	1	1	1	1	1	1	1	1	1	1	1	1	1	1	1	1	1	1	1	1	1	1	1	1	1	1	1	1	1	1	1	1	1	1	1	1	1	1	1	1
OG0000146	VACV-Cop-151;S-S	1	1	1	1	1	1	1	1	1	1	1	1	1	1	1	1	1	1	1	1	1	1	1	1	1	1	1	1	1	1	1	1	1	1	1	1	1	1	1	1	1	1	1	1	1	1	1	1
OG0000147	VACV-Cop-191;IMV	1	1	1	1	1	1	1	1	1	1	1	1	1	1	1	1	1	1	1	1	1	1	1	1	1	1	1	1	1	1	1	1	1	1	0	1	1	1	1	1	1	1	1	1	1	1	1	1
OG0000148	VACV-Cop-193;Hypothetical	1	1	1	1	1	1	1	1	1	1	1	1	1	1	1	1	1	1	1	1	1	1	1	1	1	1	1	1	1	1	1	1	1	1	1	1	1	1	1	1	1	1	1	1	1	1	1	1
OG0000149	VACV-Cop-196;EEV	1	1	1	1	1	1	1	1	1	1	1	1	1	1	1	1	1	1	1	1	1	1	1	1	1	1	1	1	1	1	1	1	1	1	1	1	1	1	1	1	1	1	1	1	1	1	1	1
OG0000150	VACV-Cop-199;MHC	1	1	1	1	1	1	1	1	1	1	1	1	1	1	1	1	1	1	1	1	1	1	1	1	1	1	1	1	1	1	1	1	1	1	1	1	1	1	1	1	1	1	1	1	1	1	1	1
OG0000151	VACV-Cop-213;IL-1/TLR	1	1	1	1	1	1	1	1	1	1	1	1	1	1	1	1	1	1	1	1	1	1	1	1	1	1	1	1	1	1	1	1	1	1	1	1	1	1	1	1	1	1	1	1	1	1	1	1
OG0000152	VACV-Cop-227;Hemagglutinin	1	1	1	1	1	1	1	1	1	1	1	1	1	1	1	1	1	1	1	1	1	1	1	1	1	1	1	1	1	1	1	1	1	1	1	1	1	1	1	1	1	1	1	1	1	1	1	1
OG0000153	VACV-Cop-247;Serpin	1	1	1	1	1	1	1	1	1	1	1	1	1	1	1	1	1	1	1	1	1	1	1	1	0	1	1	1	1	1	1	1	1	1	1	1	1	1	1	1	1	1	1	1	1	1	1	1
OG0000154	VACV-Cop-248;Hypothetical	1	1	1	1	1	1	1	1	1	1	1	1	1	1	1	1	1	1	1	1	1	1	1	1	0	1	1	1	1	1	1	1	1	1	1	1	1	1	1	1	1	1	1	1	1	1	1	1
OG0000157	VACV-Cop-074;Virosome	1	1	1	1	1	1	1	1	1	1	1	1	1	1	1	1	1	1	1	1	1	1	1	1	1	1	1	1	1	1	1	1	1	1	1	1	1	1	1	1	1	1	1	1	1	1	1	1
OG0000158	VACV-Cop-077;Myristylated	1	1	1	1	1	1	1	1	1	1	1	1	1	1	1	1	1	1	1	1	1	1	1	1	1	1	1	1	1	1	1	1	1	1	1	1	1	1	1	1	1	1	1	1	1	1	1	1
OG0000159	VACV-Cop-133;Uracil-DNA	1	1	1	1	1	1	1	1	1	1	1	0	1	1	1	1	1	1	1	1	1	1	1	1	1	1	1	1	1	1	1	1	1	1	1	1	1	1	1	1	1	1	1	1	1	1	1	1
OG0000160	VACV-Cop-162;Viral	1	1	1	1	1	1	1	1	1	1	1	0	1	1	1	1	1	1	1	1	1	1	1	1	1	1	1	1	1	1	1	1	1	1	1	1	1	1	1	1	1	1	1	1	1	1	1	1
OG0000161	VACV-Cop-194;ATPase/DNA	1	1	1	1	1	1	1	1	1	1	1	1	0	1	1	1	1	1	1	1	1	1	1	1	1	1	1	1	1	1	1	1	1	1	1	1	1	1	1	1	1	1	1	1	1	1	1	1
OG0000162	VACV-Cop-210;Type	1	1	1	1	1	1	1	1	1	1	1	1	1	1	1	0	1	1	1	1	1	1	1	1	1	1	1	1	1	1	1	1	1	1	1	1	1	1	1	1	0	1	1	1	1	1	1	1
OG0000163	VACV-Cop-212;Inactive	1	1	1	1	1	1	1	1	1	1	1	1	1	1	1	1	1	1	1	1	1	1	1	1	1	1	1	1	1	1	1	1	1	1	1	1	1	1	1	1	1	1	1	1	1	1	1	1
OG0000164	VACV-Cop-216;Thymidylate	1	1	1	1	1	1	1	1	1	1	1	0	1	1	1	1	1	1	1	1	1	1	1	1	1	1	1	1	1	1	1	1	1	1	1	1	1	1	1	1	1	1	1	1	1	1	1	1
OG0000166	VACV-Cop-028;Complement	1	1	1	1	1	1	1	1	1	1	1	1	1	1	1	1	1	1	1	1	1	1	1	1	1	1	1	1	1	1	1	1	1	1	1	1	1	1	1	1	1	1	1	1	1	1	1	1
OG0000167	VACV-Cop-055;Cytoplasmic	1	1	1	1	1	1	1	1	1	1	1	1	1	1	1	1	1	1	1	1	1	1	1	1	1	1	0	1	1	1	1	1	1	1	1	1	1	1	1	1	1	1	1	0	1	1	1	1
OG0000170	VACV-Cop-035;NFkB	1	1	1	1	1	1	1	1	1	1	1	1	1	1	1	1	1	1	1	1	1	1	1	1	1	1	1	1	1	1	1	1	1	1	1	1	1	1	1	1	1	1	1	1	1	1	1	1
OG0000171	VACV-Cop-044;Host	1	1	1	1	1	1	1	1	1	1	1	1	1	1	1	1	1	1	1	1	1	1	1	1	1	1	1	1	1	1	1	1	1	1	1	1	1	1	1	1	1	1	1	1	1	1	1	1
OG0000172	VACV-Cop-052;36kDa	1	1	1	1	1	1	1	1	1	1	1	1	1	1	1	1	1	1	1	1	1	1	1	1	1	1	1	1	1	1	1	1	1	1	1	1	1	1	1	1	1	1	1	1	1	1	1	1
OG0000174	VACV-Cop-254;IFN-alpha/beta	1	1	1	1	1	1	1	1	1	1	1	1	0	1	1	1	1	1	1	1	1	1	1	1	0	1	1	1	1	1	1	1	1	1	1	1	1	1	1	1	1	1	1	1	1	1	1	1
[truncated: 39 more columns]

## Sheet: S3
	Table S3. List of 62 conserved genes from 87 orthopoxviruses used in this study
		VACV_Cop
	1	A11R
	2	A16L
	3	A18R
	4	A1L
	5	A21L
	6	A22R
	7	A23R
	8	A28L
	9	A29L
	10	A2L
	11	A5R
	12	A7L
	13	D10R
	14	D12L
	15	D7R
	16	E10R
	17	E6R
	18	F10L
	19	F9L
	20	G5R
	21	G9R
	22	H2R
	23	H3L
	24	H6R
	25	J3R
	26	J5L
	27	L1R
	28	L4R
	29	L5R
	30	A12L
	31	A13L
	32	A14L
	33	A15L
	34	A19L
	35	A20E
	36	A34R
	37	A6L
	38	A8R
	39	D3R
	40	D9R
	41	E4L
	42	E8R
	43	F12L
	44	F13L
	45	F15L
	46	F17R
	47	G2R
	48	G4L
	49	G5.5.R
	50	G7L
	51	G8R
	52	H1L
	53	H7R
	54	I1L
	55	I2L
	56	I3L
	57	I5L
	58	I6L
	59	A2.5L
	60	G6R
	61	H5R
	62	J1R

## Sheet: S4
	Table S4. List of strains used in the evolution molecular analysis.
	GenBank number accession	Virus species	Strain	Country	Year
	LN879483	Cowpox virus	Amadeus 2015	Germany	2015
	HQ407377	Cowpox virus	Austria 1999	Austria	1999
	KC813491	Cowpox virus	BeaBer04/1	Germany	2004
	NC_003663	Cowpox virus	Brighton Red	UK	1937
	KC813506	Cowpox virus	CatPot07/1	Germany	2007
	KY549144	Cowpox virus	CatPox5_wv1	UK	1982
	KY569019	Cowpox virus	CheNova_DK_2014	Denmark	2014
	KC813507	Cowpox virus	EleGri07/1	Germany	2007
	HQ420893	Cowpox virus	Finland_2000_MAN	Finland	2000
	LN864566	Cowpox virus	FM2292	Germany	2011
	HQ420894	Cowpox virus	France_2001_Nancy	France	2001
	LT883663	Cowpox virus	France Amiens 2016	France	2016
	DQ437593	Cowpox virus	Germany 91-3	Germany	1991
	HQ420895	Cowpox virus	Germany_1980_EP4	Germany	1980
	HQ420896	Cowpox virus	Germany_1990_2	Germany	1990
	HQ420897	Cowpox virus	Germany_1998_2	Germany	1998
	HQ420898	Cowpox virus	Germany_2002_MKY	Germany	2002
	LT896722	Cowpox virus	Ger/2007/Vole	Germany	2007
	LT896718	Cowpox virus	Ger/2010/Alpaca	Germany	2010
	LT896721	Cowpox virus	Ger 2010 MKY	Germany	2010
	LT896730	Cowpox virus	Ger/2010/Racoon	Germany	2010
	LT896728	Cowpox virus	Ger/2010/Rat	Germany	2010
	LT896726	Cowpox virus	Ger/2012/Alpaca	Germany	2012
	LT896719	Cowpox virus	Ger/2013/Alpaca	Germany	2013
	LT896723	Cowpox virus	Ger/2014/Cat1	Germany	2014
	LT896725	Cowpox virus	Ger/2014/Cat2	Germany	2014
	LT993226	Cowpox virus	Ger/2014/Human	Germany	2014
	LT896724	Cowpox virus	Ger/2015/Cat1	Germany	2015
	LT896727	Cowpox virus	Ger/2015/Cat2	Germany	2015
	LT993232	Cowpox virus	Ger/2015/Human2	Germany	2015
	LT896732	Cowpox virus	Ger/2017/Alpaca2	Germany	2017
	LT993228	Cowpox virus	Ger/2017/common vole FMEimka	Germany	2017
	KY463519	Cowpox virus	Ger/1971_EP1	Germany	1971
	LR812035	Cowpox virus	GerMygEK 938/17	Germany	2017
	X94355	Cowpox virus	GRI-90	Russia	1990
	KC813508	Cowpox virus	HumAac09/1	Germany	2009
	KC813509	Cowpox virus	HumBer07/1	Germany	2007
	KC813510	Cowpox virus	HumGra07/1	Germany	2007
	KC813512	Cowpox virus	HumKre08/1	Germany	2008
	KC813492	Cowpox virus	HumLan08/1	Germany	2008
	KC813493	Cowpox virus	HumLit08/1	Lithunia	2008
	KC813494	Cowpox virus	HumLue09/1	Germany	2009
	KC813495	Cowpox virus	HumMag07/1	Germany	2007
	KC813497	Cowpox virus	JagKre08/1	Germany	2008
	KC813498	Cowpox virus	JagKre08/2	Germany	2008
	KC813500	Cowpox virus	MonKre08/4	Germany	2008
	HQ420899	Cowpox virus	Norway_1994_MAN	Norway	1994
	KY549151	Cowpox virus	NorwayFeline	Norway	1994
	KC813501	Cowpox virus	RatAac09/1	Germany	2009
	KC813503	Cowpox virus	RatGer09/1	Germany	2009
	LN864565	Cowpox virus	RatPox09	Germany	2009
	OP125541	Cowpox virus	No-F1	Norway	1994
	OP125540	Cowpox virus	No-F2	Norway	1999
	OP125539	Cowpox virus	No-H1	Norway	1994
	OM460002	Cowpox virus	No-H2	Norway	2001
	OP125538	Cowpox virus	Swe-H1	Sweden	1990
	OP125537	Cowpox virus	Swe-H2	Sweden	1990

## Sheet: S5
	Table S5. Predicted genes in CPXV-No-F1, CPXv-No-F2, CPXV-No-H1, CPXv-Swe-H1 and CPXV-Swe-H2 compared to reference genomes CPXV-Brighton (CPXV_BR)
				CPXV-No-F1						CPXV-No-F2						CPXV-No-H1						CPXV-Swe-H1						CPXV-Swe-H2
	Function	VACV_Cop	CPXV_Br	CDS	Start	Stop	Length	Direction	Similarity (%)	CDS	Start	Stop	Length	Direction	Similarity (%)	CDS	Start	Stop	Length	Direction	Similarity (%)	CDS	Start	Stop	Length	Direction	Similarity (%)	CDS	Start	Stop	Length	Direction	Similarity (%)
	CPV-B-002	-	CPXV002	NoF1-001	894	1121	228	(-)	85.135	NoF2-001	1246	1473	228	(-)	85.135	-	-	-	-	-	-	SweH1-001	795	1034	240	(-)	83.333	SweH2-001	768	1001	234	(-)	85.526
	Chemokine binding protein (Cop-C23L)	B29R/C23L	vCCI/CPXV003	NoF1-002	1150	1887	738	(-)	91.129	NoF2-002	1502	2239	738	(-)	91.935	NoH1-001	1235	1972	738	(-)	92.339	SweH1-002	1063	1812	750	(-)	91.968	SweH2-002	1030	1779	750	(-)	93.574
	CPV-B-004	-	CXPV004	overlap
	TNF receptor (CrmB) (Cop-C22L)	B28R/C22L	crmB/CPXV005	NoF1-003	1961	3034	1074	(-)	91.808	NoF2-003	2313	3386	1074	(-)	92.09	NoH1-002	2046	3119	1074	(-)	92.09	SweH1-003	1912	2967	1056	(-)	92.537	SweH2-003	1879	2934	1056	(-)	92.537
	Ankyrin (Cop-C19L)	B25R/C19L	CPXV006	NoF1-004	3112	4878	1767	(-)	95.748	NoF2-004	3464	5230	1767	(-)	95.748	NoH1-003	3197	4963	1767	(-)	95.748	SweH1-004	3053	4819	1767	(-)	94.898	SweH2-004	3020	4786	1767	(-)	94.898
	Ankyrin-like repeat containing protein	-	CPXV007	NoF1-005	4960	5049	90	(-)	100	NoF2-005	5312	5401	90	(-)	93.1	NoH1-004	5045	5134	90	(-)	100	SweH1-005	4844	4975	132	(-)	82.927	SweH2-005	4811	4942	132	(-)	82.927
	Ankyrin (Cop-C17L)	B23R/C17L	CPXV008	NoF1-006	5089	7095	2007	(-)	96.731	NoF2-006	5441	7447	2007	(-)	97.177	NoH1-005	5174	7180	2007	(-)	97.028	SweH1-006	5015	7036	2022	(-)	96.154	SweH2-006	4982	7003	2022	(-)	96.006
	Hypothetical protein (Cop-C16L)	C16L	CPXV009/CPXV222	NoF1-007	7310	7771	462	(-)	96.732	NoF2-007	7640	8101	462	(-)	96.732	NoH1-006	7350	7811	462	(-)	96.732	SweH1-007	7238	7699	462	(-)	97.386	SweH2-007	7189	7650	462	(-)	97.386
	Alpha amanatin target protein (Cop-N2L)	N2L	CPXV010	NoF1-008	7942	8595	654	(-)	95.392	NoF2-008	8271	8924	654	(-)	95.392	NoH1-007	7981	8634	654	(-)	95.392	SweH1-008	7866	8513	648	(-)	95.814	SweH2-008	7818	8465	648	(-)	95.814
	BTB Kelch-domain containing protein; CRL complex (Cop-A55R)	-	-	NOF1-009	8908	9501	594	(-)	-	NoF2-009	9327	9920	594	(-)		NoH1-008	8937	9593	657	(-)	-	-	-	-	-	-	-	-	-	-	-	-	-
	Ankyrin (Cop-B20R)	B20R	CPXV011	NoF1-010	9828	11843	2016	(-)	95.745	NoF2-010	10247	12268	2022	(-)	96.049	NoH1-009	9920	11935	2016	(-)	95.745	SweH1-009	8962	10926	1965	(-)	95.745	SweH2-009	8913	10877	1965	(-)	95.745
	C-type lectin domain containing protein	-	CPXV012	NoF1-011	12070	12279	210	(-)	97.101	NoF2-011	12495	12704	210	(-)	98.551	NoH1-010	12162	12371	210	(-)	98.551	SweH1-010	10958	11440	483	(-)	55.224	SweH2-010	10909	11391	483	(-)	55.224
	BTB Kelch-domain containing protein; CRL comple x (Cop-A55R)	A55R	CPXV013	NoF1-012	12707	13318	612	(-)	92.611	NoF2-012	13467	13742	276	(-)	97.619	NoH1-011	13135	13410	276	(-)	97.62	SweH1-011	11505	13082	1578	(-)	96.571	SweH2-011	11456	13039	1584	(-)	96.205
	TNF receptor (CrmB) (Cop-C22L)	C22L	CPXV014	NoF1-013	13393	14001	609	(-)	97.03	NoF2-013	13817	14425	609	(-)	98.02	NoH1-012	13485	14093	609	(-)	98.02	SweH1-012	13156	13758	603	(-)	97.99	SweH2-012	13113	13715	603	(-)	97.99
	TNF-alpha receptor like protein	-	vCD30/CPXV015	NoF1-014	13998	14330	333	(-)	98.182	NoF2-014	14422	14754	333	(-)	98.182	NoH1-013	14090	14422	333	(-)	98.182	SweH1-013	13755	14120	366	(-)	97.273	SweH2-013	13712	14077	366	(-)	96.364
	Ankyrin (Cop-B18R)	B18R	CPXV016	NoF1-015	14405	16708	2304	(-)	97.772	NoF2-015	14828	17131	2304	(-)	98.034	NoH1-014	14496	16799	2304	(-)	98.034	SweH1-014	14181	16475	2295	(-)	98.168	SweH2-014	14138	16432	2295	(-)	98.168
	Ankyrin (CPXV-017)	-	CPXV017	NoF1-016	16984	18291	1308	(-)	96.092	NoF2-016	17606	18913	1308	(-)	96.322	NoH1-015	17210	18517	1308	(-)	96.322	SweH1-015	16874	18181	1308	(-)	95.862	SweH2-015	16738	18045	1308	(-)	95.862
	MPV-Z-N3R	-	CPXV018	NoF1-017	18390	18905	516	(-)	91.813	NoF2-017	19012	19527	516	(-)	91.813	NoH1-016	18616	19131	516	(-)	91.813	SweH1-016	18280	18804	525	(-)	91.954	SweH2-016	18144	18659	516	(-)	92.982
	Ankyrin (Cop-B18R)	B18R	CPXV019	NoF1-018	18968	21583	2616	(-)	77.855	NoF2-018	19590	22304	2715	(-)	86.916	NoH1-017	19194	21908	2715	(-)	86.916	SweH1-017	18867	21278	2412	(-)	92.04	SweH2-017	18722	21142	2421	(-)	91.574
	Host range protein	-	CPXV020	NoF1-019	21631	22149	519	(-)	97.674	NoF2-019	22246	22752	507	(-)	97.647	NoH1-018	21850	22356	507	(-)	97.647	SweH1-018	21374	21892	519	(-)	97.674	SweH2-018	21238	21756	519	(-)	97.674
	Secreted EGF-like protein (Cop-C11R)	C11R	VGF/CPXV021	NoF1-020	22316	22741	426	(+)	94.326	NoF2-020	22917	23339	423	(+)	94.286	NoH1-019	22521	22943	423	(+)	94.286	SweH1-019	22058	22477	420	(+)	95	SweH2-019	21922	22341	420	(+)	95
	IL-1 receptor antagonist (Cop-C10L)	C10L	CPXV022	NoF1-021	22894	23889	996	(-)	96.375	NoF2-021	23501	24496	996	(-)	96.073	NoH1-020	23105	24100	996	(-)	96.073	SweH1-020	22617	23606	990	(-)	93.656	SweH2-020	22481	23470	990	(-)	93.656
	Zinc finger-like protein	-	CPXV023	NoF1-022	24404	25132	729	(+)	99.174	NoF2-022	25033	25761	729	(+)	98.76	NoH1-021	24630	25358	729	(+)	98.76	SweH1-021	24115	24843	729	(+)	95.868	SweH2-021	23979	24707	729	(+)	95.868
	Soluble IL-18 binding protein (Bsh-D7L)	D7L	CPXV024	NoF1-023	25281	25661	381	(-)	96.825	NoF2-023	25910	26290	381	(-)	98.413	NoH1-022	25507	25887	381	(-)	98.413	SweH1-022	24995	25375	381	(-)	98.413	SweH2-022	24859	25239	381	(-)	98.413
	Ankyrin|Host Range (Bang-D8L)	D8L	VHR1/CPXV025	NoF1-024	25720	27735	2016	(-)	95.827	NoF2-024	26350	28359	2010	(-)	95.815	NoH1-023	25947	27956	2010	(-)	95.815	SweH1-023	25434	27449	2016	(-)	95.529	SweH2-023	25298	27313	2016	(-)	95.38
	ANK-containing protein	-	CPXV026	NoF1-025	27849	28040	192	(-)	95	NoF2-025	28473	28664	192	(-)	95	NoH1-024	28070	28261	192	(-)	95	SweH1-024	27564	27761	198	(-)	95	SweH2-024	27428	27625	198	(-)	95
	Ankyrin; Type I IFN resistance (Cop-C9L)	C9L	CPXV027	NoF1-026	28214	30118	1905	(-)	95.11	NoF2-026	28841	30751	1911	(-)	92.296	NoH1-025	28438	30354	1917	(-)	92.476	SweH1-025	27932	29836	1905	(-)	93.543	SweH2-025	27796	29709	1914	(-)	93.093
	Unknown (Cop-C8L)	C8L	CPXV028	NoF1-027	30160	30717	558	(-)	98.919	NoF2-027	30794	31351	558	(-)	100	NoH1-026	30397	30954	558	(-)	100	SweH1-026	29879	30436	558	(-)	100	SweH2-026	29751	30308	558	(-)	100
	Type 1 IFN inhibitor (Cop-C7L)	C7L	CPXV029	NoF1-028	30789	31241	453	(-)	100	NoF2-028	31420	31872	453	(-)	100	NoH1-027	31023	31475	453	(-)	100	SweH1-027	30505	30957	453	(-)	100	SweH2-027	30377	30829	453	(-)	100
	Bcl-2-like protein, IFN-beta inhibitor (Cop-C6L )	C6L	CPXV030	NoF1-029	31472	31939	468	(-)	98.71	NoF2-029	32103	32570	468	(-)	98.71	NoH1-028	31706	32173	468	(-)	98.71	SweH1-028	31186	31653	468	(-)	98.71	SweH2-028	31058	31525	468	(-)	98.71
	Kelch-like protein (Cop-C5L)	C5L	CPXV031	overlap
	Kelch-like protein (Cop-C5L)	C5L	CPXV032	NoF1-030	32272	32649	378	(-)	98.4	NoF2-030	32903	33280	378	(-)	98.4	NoH1-029	32506	32883	378	(-)	98.4	SweH1-029	31986	32348	363	(-)	93.6	SweH2-029	31858	32220	363	(-)	93.6
	IL-1 receptor antagonist (Cop-C10L)	C4L	CPXV033	NoF1-031	32710	33657	948	(-)	95.886	NoF2-031	33341	34291	951	(-)	96.835	NoH1-030	32944	33894	951	(-)	97.152	SweH1-030	32409	33359	951	(-)	95.886	SweH2-030	32281	33231	951	(-)	95.886
	Complement binding (secreted) (Cop-C3L)	C3L	CPXV034	NoF1-032	33724	34518	795	(-)	96.198	NoF2-032	34358	35152	795	(-)	97.338	NoH1-031	33961	34755	795	(-)	97.338	SweH1-031	33433	34227	795	(-)	95.437	SweH2-031	33305	34099	795	(-)	95.437
	POZ|BTB Kelch domain protein (Cop-C2L)	C2L	CPXV035	NoF1-033	34581	36119	1539	(-)	98.828	NoF2-033	35215	36753	1539	(-)	99.219	NoH1-032	34818	36356	1539	(-)	99.219	SweH1-032	34290	35828	1539	(-)	98.242	SweH2-032	34162	35700	1539	(-)	98.242
	Putative TLR signalling inhibitor (Cop-C1L)	C1L	CPXV036	NoF1-034	36188	36826	639	(-)	99.528	NoF2-034	36822	37517	696	(-)	99.567	NoH1-033	36425	37120	696	(-)	99.567	SweH1-033	35899	36594	696	(-)	99.134	SweH2-033	35771	36466	696	(-)	99.134
	Anti-apoptotic Bcl-2-like protein (Cop-N1L)	N1L	CPXV037	NoF1-035	36868	37221	354	(-)	99.145	NoF2-035	37504	37857	354	(-)	99.145	NoH1-034	37107	37460	354	(-)	99.145	SweH1-034	36578	36934	357	(-)	96.581	SweH2-034	36450	36806	357	(-)	96.581
	Alpha amanatin target protein (Cop-N2L)	N2L	CPXV038	NoF1-036	37343	37873	531	(-)	93.22	NoF2-036	37980	38510	531	(-)	93.785	NoH1-035	37583	38113	531	(-)	93.785	SweH1-035	37061	37597	537	(-)	97.191	SweH2-035	36933	37469	537	(-)	97.191
	ANK-containing protein; apoptosis inihibitor (C op-M1L)	M1L	CPXV039	NoF1-037	37916	39331	1416	(-)	97.674	NoF2-037	38552	39967	1416	(-)	97.674	NoH1-036	38155	39570	1416	(-)	97.674	SweH1-036	37638	39059	1422	(-)	98.097	SweH2-036	37510	38931	1422	(-)	98.097
	NFkB inhibitor (Cop-M2L)	M2L	CPXV040	NoF1-038	39309	39971	663	(-)	98.182	NoF2-038	39945	40607	663	(-)	97.727	NoH1-037	39548	40210	663	(-)	97.727	SweH1-037	39037	39699	663	(-)	96.818	SweH2-037	38909	39571	663	(-)	96.818
	Ankyrin|NFkB inhibitor (Cop-K1L)	K1L	CPXV041	NoF1-039	40095	40952	858	(-)	98.587	NoF2-039	40731	41588	858	(-)	97.173	NoH1-038	40334	41191	858	(-)	97.173	SweH1-038	39826	40680	855	(-)	97.535	SweH2-038	39698	40552	855	(-)	97.535
	Serpin 1,2,3 (Cop-K2L)	K2L	SPI3/CPXV042	NoF1-040	41310	42431	1122	(-)	98.123	NoF2-040	41908	43029	1122	(-)	98.391	NoH1-039	41863	42984	1122	(-)	98.391	SweH1-039	41023	42141	1119	(-)	97.319	SweH2-039	40854	41972	1119	(-)	97.051
	IFN resistance, PKR|eIF-alpha inhibitor (Cop-K3 L)	K3L	CPXV043	NoF1-041	42482	42748	267	(-)	97.727	NoF2-041	43080	43346	267	(-)	97.727	NoH1-040	43035	43301	267	(-)	97.727	SweH1-040	42193	42459	267	(-)	97.727	SweH2-040	42024	42290	267	(-)	97.727
	Phospholipase-D-like protein (Cop-K4L)	K4L	CPXV044	NoF1-042	42808	44082	1275	(-)	98.585	NoF2-042	43406	44680	1275	(-)	98.821	NoH1-041	43361	44635	1275	(-)	98.821	SweH1-041	42519	43793	1275	(-)	99.057	SweH2-041	42350	43624	1275	(-)	99.057
	Monoglyceride lipase (Cop-K5L)	K5L	CPXV045	NoF1-043	44110	44940	831	(-)	98.551	NoF2-043	44708	45538	831	(-)	98.188	NoH1-042	44663	45493	831	(-)	98.188	SweH1-042	43821	44651	831	(-)	98.551	SweH2-042	43652	44482	831	(-)	98.551
	Host immune response repressor (Cop-K7R)	K7R	CPXV046	NoF1-044	45078	45527	450	(+)	100	NoF2-044	45677	46126	450	(+)	100	NoH1-043	45632	46081	450	(+)	100	SweH1-043	44790	45239	450	(+)	100	SweH2-043	44621	45070	450	(+)	100
	CPV-B-047	-	CPXV047	overlap
	Caspase-9 (apoptosis) inhibitor (mitochondrial- associated) (Cop-F1L)	F1L	CPXV048	NoF1-045	45601	46344	744	(-)	95.618	NoF2-045	46200	46955	756	(-)	94.422	NoH1-044	46155	46919	765	(-)	92.913	SweH1-044	45310	46095	786	(-)	93.103	SweH2-044	45141	45920	780	(-)	91.12
	dUTPase (Cop-F2L)	F2L	CPXV049	NoF1-046	46344	46787	444	(-)	98.639	NoF2-046	46955	47398	444	(-)	97.959	NoH1-045	46919	47362	444	(-)	97.959	SweH1-045	46095	46538	444	(-)	97.959	SweH2-045	45920	46363	444	(-)	97.959
	Kelch-like protein (Cop-F3L)	F3L	CPXV050	NoF1-047	46811	48253	1443	(-)	97.708	NoF2-047	47422	48864	1443	(-)	97.708	NoH1-046	47386	48828	1443	(-)	97.708	SweH1-046	46562	48004	1443	(-)	98.958	SweH2-046	46387	47829	1443	(-)	98.958
	Ribonucleotide reductase small subunit (Cop-F4L )	F4L	CPXV051	NoF1-048	48264	49265	1002	(-)	99.099	NoF2-048	48875	49834	960	(-)	99.06	NoH1-047	48839	49798	960	(-)	99.06	SweH1-047	48015	49016	1002	(-)	98.198	SweH2-047	47840	48841	1002	(-)	98.198
	36kDa major membrane protein (Cop-F5L)	F5L	CPXV052	NoF1-049	49255	50220	966	(-)	96.904	NoF2-049	49867	50832	966	(-)	98.142	NoH1-048	49831	50796	966	(-)	98.142	SweH1-048	49006	49974	969	(-)	94.427	SweH2-048	48831	49799	969	(-)	94.427
	Hypothetical protein (Cop-F6L)	F6L	CPXV053	NoF1-050	50250	50465	216	(-)	98.592	NoF2-050	50862	51077	216	(-)	98.592	NoH1-049	50826	51041	216	(-)	98.592	SweH1-049	50004	50219	216	(-)	98.592	SweH2-049	49829	50044	216	(-)	98.592
	Hypothetical protein (Cop-F7L)	F7L	CPXV054	NoF1-051	50481	50726	246	(-)	97.531	NoF2-051	51093	51344	252	(-)	96.386	NoH1-050	51057	51302	246	(-)	98.765	SweH1-050	50235	50480	246	(-)	98.765	SweH2-050	50060	50305	246	(-)	98.765
	Cytoplasmic protein (Cop-F8L)	F8L	CPXV055	NoF1-052	51003	51200	198	(-)	100	NoF2-052	51491	51688	198	(-)	100	NoH1-051	51449	51646	198	(-)	100	SweH1-051	50635	50832	198	(-)	98.462	SweH2-051	50456	50653	198	(-)	98.462
	S-S bond formation pathway protein substrate (C op-F9L)	F9L	CPXV056	NoF1-053	51261	51899	639	(-)	99.057	NoF2-053	51749	52387	639	(-)	99.057	NoH1-052	51707	52345	639	(-)	99.057	SweH1-052	50893	51531	639	(-)	99.057	SweH2-052	50714	51352	639	(-)	99.057
	Essential Ser|Thr kinase morph (Cop-F10L)	F10L	CPXV057	NoF1-054	51886	53205	1320	(-)	99.772	NoF2-054	52374	53693	1320	(-)	99.772	NoH1-053	52332	53651	1320	(-)	99.772	SweH1-053	51518	52837	1320	(-)	100	SweH2-053	51339	52658	1320	(-)	100
	VV_Cop-F ORF D	-	CPXV058	overlap
	RhoA signalling inhibitor, virus release protei n (Cop-F11L)	F11L	CPXV059	NoF1-055	53228	54292	1065	(-)	98.305	NoF2-055	53716	54780	1065	(-)	98.023	NoH1-054	53674	54738	1065	(-)	98.023	SweH1-054	52860	53924	1065	(-)	98.87	SweH2-054	52681	53745	1065	(-)	99.153
	EEV maturation protein (Cop-F12L)	F12L	CPXV060	NoF1-056	54335	56239	1905	(-)	99.369	NoF2-056	54823	56727	1905	(-)	99.211	NoH1-055	54781	56685	1905	(-)	99.211	SweH1-055	53982	55886	1905	(-)	99.211	SweH2-055	53803	55707	1905	(-)	99.211
	Palmitylated EEV membrane glycoprotein (Cop-F13 L)	F13L	CPXV061	NoF1-057	56273	57391	1119	(-)	99.731	NoF2-057	56761	57879	1119	(-)	99.462	NoH1-056	56719	57837	1119	(-)	99.194	SweH1-056	55932	57050	1119	(-)	99.731	SweH2-056	55753	56871	1119	(-)	99.731
	Unknown (Cop-F14L)	F14L	CPXV062	NoF1-058	57409	57630	222	(-)	98.63	NoF2-058	57897	58118	222	(-)	98.63	NoH1-057	57855	58076	222	(-)	98.63	SweH1-057	57068	57295	228	(-)	97.333	SweH2-057	56889	57116	228	(-)	97.333
	CPV-B-063	-	CPXV063	NoF1-059	57677	57835	159	(+)	98.077	NoF2-059	58165	58323	159	(+)	98.077	NoH1-058	58123	58281	159	(+)	98.077	SweH1-058	57342	57500	159	(+)	100	SweH2-058	57163	57321	159	(+)	100
	Unknown conserved protein (Cop-F15L)	F15L	CPXV064	NoF1-060	57903	58379	477	(-)	98.101	NoF2-060	58389	58865	477	(-)	98.101	NoH1-059	58347	58823	477	(-)	98.101	SweH1-059	57568	58044	477	(-)	98.101	SweH2-059	57389	57865	477	(-)	98.101
	Non-functional Serine Recombinase (Cop-F16L)	F16L	CPXV065	NoF1-061	58379	59080	702	(-)	98.696	NoF2-061	58872	59567	696	(-)	99.134	NoH1-060	58830	59525	696	(-)	99.134	SweH1-060	58051	58746	696	(-)	97.835	SweH2-060	57872	58567	696	(-)	97.835
	DNA-binding phosphoprotein (VP11); mTOR antagon ist (Cop-F17R)	F17R	CPXV066	NoF1-062	59143	59448	306	(+)	99.01	NoF2-062	59630	59935	306	(+)	98.02	NoH1-061	59588	59893	306	(+)	98.02	SweH1-061	58809	59114	306	(+)	99.01	SweH2-061	58630	58935	306	(+)	99.01
	Poly (A) polymerase catalytic subunit (VP55) (C op-E1L)	E1L	CPXV067	NoF1-063	59445	60884	1440	(-)	99.582	NoF2-063	59932	61371	1440	(-)	99.582	NoH1-062	59890	61329	1440	(-)	99.582	SweH1-062	59111	60550	1440	(-)	99.791	SweH2-062	58932	60371	1440	(-)	99.791
	IEV morphogenesis (Cop-E2L)	E2L	CPXV068	NoF1-064	60881	63094	2214	(-)	99.186	NoF2-064	61368	63581	2214	(-)	99.186	NoH1-063	61326	63539	2214	(-)	99.186	SweH1-063	60547	62760	2214	(-)	99.729	SweH2-063	60368	62581	2214	(-)	99.729
	dsRNA-binding protein, IFN resistance|PKR inhib itor (Z-DNA binding) (Cop-E3L)	E3L	CPXV069	NoF1-065	63225	63797	573	(-)	98.421	NoF2-065	63711	64283	573	(-)	98.421	NoH1-064	63669	64241	573	(-)	98.421	SweH1-064	62896	63468	573	(-)	94.737	SweH2-064	62717	63289	573	(-)	94.737
	RNA polymerase subunit (RPO30) (Cop-E4L)	E4L	CPXV070	NoF1-066	63852	64637	786	(-)	100	NoF2-066	64338	65123	786	(-)	100	NoH1-065	64296	65081	786	(-)	100	SweH1-065	63525	64310	786	(-)	99.617	SweH2-065	63346	64131	786	(-)	99.617
	Virosome component (Cop-E5R)	E5R	CPXV071	NoF1-067	64757	65710	954	(+)	92.79	NoF2-067	65243	66196	954	(+)	93.417	NoH1-066	65201	66154	954	(+)	93.417	SweH1-066	64430	65389	960	(+)	94.357	SweH2-066	64251	65210	960	(+)	94.357
	Virion protein (Cop-E6R)	E6R	CPXV072	NoF1-068	65830	67533	1704	(+)	99.647	NoF2-068	66308	68011	1704	(+)	99.471	NoH1-067	66266	67969	1704	(+)	99.471	SweH1-067	65581	67284	1704	(+)	99.471	SweH2-067	65431	67134	1704	(+)	99.471
	Myristylated protein (Cop-E7R)	E7R	CPXV073	NoF1-069	67595	68092	498	(+)	93.939	NoF2-069	68073	68570	498	(+)	93.333	NoH1-068	68031	68528	498	(+)	93.939	SweH1-068	67349	67846	498	(+)	93.939	SweH2-068	67199	67696	498	(+)	93.939
	ER-localized membrane protein, virion core prot ein (Cop-E8R)	E8R	CPXV074	NoF1-070	68203	69024	822	(+)	99.634	NoF2-070	68681	69502	822	(+)	99.634	NoH1-069	68639	69460	822	(+)	99.634	SweH1-069	67955	68776	822	(+)	99.634	SweH2-069	67805	68626	822	(+)	99.634
	DNA polymerase (Cop-E9L)	E9L	CPXV075	NoF1-071	69031	72048	3018	(-)	99.502	NoF2-071	69509	72526	3018	(-)	99.801	NoH1-070	69467	72484	3018	(-)	99.801	SweH1-070	68783	71800	3018	(-)	99.602	SweH2-070	68633	71650	3018	(-)	99.602
	Sulfhydryl oxidase (FAD-linked) (Cop-E10R)	E10R	CPXV076	NoF1-072	72080	72367	288	(+)	98.947	NoF2-072	72558	72845	288	(+)	97.895	NoH1-071	72516	72803	288	(+)	97.895	SweH1-071	71832	72119	288	(+)	97.895	SweH2-071	71682	71969	288	(+)	97.895
	Virion core protein (Cop-E11L)	E11L	CPXV077	NoF1-073	72362	72751	390	(-)	99.225	NoF2-073	72840	73229	390	(-)	99.225	NoH1-072	72798	73187	390	(-)	99.225	SweH1-072	72114	72503	390	(-)	99.225	SweH2-072	71964	72353	390	(-)	99.225
	Membrane protein (Cop-O1L)	O1L	CPXV078	NoF1-074	72738	74738	2001	(-)	98.498	NoF2-074	73216	75216	2001	(-)	98.799	NoH1-073	73174	75174	2001	(-)	98.799	SweH1-073	72490	74490	2001	(-)	98.498	SweH2-073	72340	74340	2001	(-)	98.498
	Glutaredoxin 1 (Cop-O2L)	O2L	CPXV079	NoF1-075	74786	75112	327	(-)	98.148	NoF2-075	75264	75590	327	(-)	98.148	NoH1-074	75222	75548	327	(-)	98.148	SweH1-074	74537	74863	327	(-)	98.148	SweH2-074	74387	74713	327	(-)	98.148
	Virus entry|fusion complex component (Cop-O3L)	O3L	-	NoF1-076	75136	75243	108	(-)	-	NoF2-076	75614	75721	108	(-)	-	NoH1-075	75572	75679	108	(-)	-	SweH1-075	74887	74994	108	(-)		SweH2-075	74737	74844	108	(-)	-
	DNA-binding core protein (Cop-I1L)	I1L	CPXV080	NoF1-077	75258	76196	939	(-)	100	NoF2-077	75736	76674	939	(-)	100	NoH1-076	75694	76632	939	(-)	100	SweH1-076	75009	75947	939	(-)	99.359	SweH2-076	74859	75797	939	(-)	99.038
	IMV membrane protein (Cop-I2L)	I2L	CPXV081	NoF1-078	76203	76424	222	(-)	98.63	NoF2-078	76681	76902	222	(-)	98.63	NoH1-077	76639	76860	222	(-)	98.63	SweH1-077	75954	76175	222	(-)	97.26	SweH2-077	75804	76025	222	(-)	97.26
	ssDNA-binding phosphoprotein (Cop-I3L)	I3L	CPXV082	NoF1-079	76425	77234	810	(-)	98.141	NoF2-079	76903	77712	810	(-)	98.141	NoH1-078	76861	77670	810	(-)	98.141	SweH1-078	76176	76985	810	(-)	98.513	SweH2-078	76026	76835	810	(-)	98.141
	Ribonucleotide reductase large subunit (Cop-I4L )	I4L	CPXV083	NoF1-080	77317	79632	2316	(-)	98.184	NoF2-080	77795	80110	2316	(-)	98.314	NoH1-079	77753	80068	2316	(-)	98.314	SweH1-079	77068	79383	2316	(-)	98.573	SweH2-079	76916	79231	2316	(-)	98.703
	IMV protein VP13 (Cop-I5L)	I5L	CPXV084	NoF1-081	79659	79898	240	(-)	100	NoF2-081	80137	80376	240	(-)	100	NoH1-080	80095	80334	240	(-)	100	SweH1-080	79410	79649	240	(-)	100	SweH2-080	79258	79497	240	(-)	100
	Telomere-binding protein (Cop-I6L)	I6L	CPXV085	NoF1-082	79917	81065	1149	(-)	99.476	NoF2-082	80395	81543	1149	(-)	99.476	NoH1-081	80353	81501	1149	(-)	99.476	SweH1-081	79668	80816	1149	(-)	99.215	SweH2-081	79516	80664	1149	(-)	99.215
	Virion core cysteine protease (Cop-I7L)	I7L	CPXV086	NoF1-083	81058	82329	1272	(-)	99.291	NoF2-083	81536	82807	1272	(-)	99.291	NoH1-082	81494	82765	1272	(-)	99.291	SweH1-082	80809	82080	1272	(-)	99.291	SweH2-082	80657	81928	1272	(-)	99.291
	RNA helicase, DExH-NPH-II domain (Cop-I8R)	I8R	CPXV087	NoF1-084	82335	84365	2031	(+)	99.26	NoF2-084	82813	84843	2031	(+)	99.26	NoH1-083	82771	84801	2031	(+)	99.26	SweH1-083	82086	84116	2031	(+)	99.26	SweH2-083	81934	83964	2031	(+)	99.408
	Metalloprotease (Cop-G1L)	G1L	CPXV088	NoF1-085	84369	86144	1776	(-)	99.662	NoF2-085	84847	86622	1776	(-)	99.662	NoH1-084	84805	86580	1776	(-)	99.662	SweH1-084	84120	85895	1776	(-)	99.662	SweH2-084	83968	85743	1776	(-)	99.662
	Entry|fusion complex component (Cop-G3L)	G3L	CPXV089	NoF1-086	86141	86476	336	(-)	99.099	NoF2-086	86619	86954	336	(-)	99.099	NoH1-085	86577	86912	336	(-)	99.099	SweH1-085	85892	86227	336	(-)	99.099	SweH2-085	85740	86075	336	(-)	99.099
	VLTF (late transcription elongation factor) (Co p-G2R)	G2R	CPXV090	NoF1-087	86470	87132	663	(+)	98.636	NoF2-087	86948	87610	663	(+)	98.636	NoH1-086	86906	87568	663	(+)	98.636	SweH1-086	86221	86883	663	(+)	99.091	SweH2-086	86069	86731	663	(+)	99.091
	Glutaredoxin-like protein (Cop-G4L)	G4L	CPXV091	NoF1-088	87102	87476	375	(-)	99.194	NoF2-088	87580	87954	375	(-)	99.194	NoH1-087	87538	87912	375	(-)	99.194	SweH1-087	86853	87227	375	(-)	98.387	SweH2-087	86701	87075	375	(-)	98.387
	FEN1-like nuclease (Cop-G5R)	G5R	CPXV092	NoF1-089	87479	88786	1308	(+)	97.931	NoF2-089	87957	89264	1308	(+)	97.931	NoH1-088	87915	89222	1308	(+)	97.931	SweH1-088	87230	88534	1305	(+)	98.848	SweH2-088	87078	88382	1305	(+)	98.848
	RNA polymerase subunit (RPO7) (Cop-G5.5R)	G5.5R	CPXV093	NoF1-090	88794	88985	192	(+)	100	NoF2-090	89272	89463	192	(+)	100	NoH1-089	89230	89421	192	(+)	100	SweH1-089	88542	88733	192	(+)	100	SweH2-089	88390	88581	192	(+)	100
	NLPc|P60 superfamily protein (Cop-G6R)	G6R	CPXV094	NoF1-091	88987	89484	498	(+)	97.576	NoF2-091	89465	89962	498	(+)	97.576	NoH1-090	89423	89920	498	(+)	97.576	SweH1-090	88735	89232	498	(+)	97.576	SweH2-090	88583	89080	498	(+)	97.576
	Virion phosphoprotein, early morphogenesis (Cop -G7L)	G7L	CPXV095	NoF1-092	89449	90564	1116	(-)	99.191	NoF2-092	89927	91042	1116	(-)	99.191	NoH1-091	89885	91000	1116	(-)	99.191	SweH1-091	89197	90312	1116	(-)	100	SweH2-091	89045	90160	1116	(-)	100
	CC_Cop-G ORF B	-	CPXV096	overlap
	VLTF-1 (late transcription factor 1) (Cop-G8R)	G8R	CPXV097	NoF1-093	90595	91377	783	(+)	99.615	NoF2-093	91073	91855	783	(+)	99.615	NoH1-092	91031	91813	783	(+)	99.615	SweH1-092	90343	91125	783	(+)	99.615	SweH2-092	90191	90973	783	(+)	99.615
	Entry|fusion complex component, myristylprotein (Cop-G9R)	G9R	CPXV098	NoF1-094	91397	92419	1023	(+)	99.706	NoF2-094	91875	92897	1023	(+)	99.706	NoH1-093	91833	92855	1023	(+)	99.706	SweH1-093	91145	92167	1023	(+)	99.118	SweH2-093	90993	92015	1023	(+)	99.118
	IMV membrane protein (Cop-L1R)	L1R	CPXV099	NoF1-095	92420	93172	753	(+)	99.2	NoF2-095	92898	93650	753	(+)	99.2	NoH1-094	92856	93608	753	(+)	99.2	SweH1-094	92168	92920	753	(+)	99.2	SweH2-094	92016	92768	753	(+)	99.2
	Viral membrane assembly proteins (VMAP) (Cop-L2 R)	L2R	CPXV100	NoF1-096	93204	93470	267	(+)	97.727	NoF2-096	93682	93948	267	(+)	97.727	NoH1-095	93640	93906	267	(+)	97.727	SweH1-095	92959	93225	267	(+)	98.864	SweH2-095	92807	93073	267	(+)	98.864
	Internal virion protein (Cop-L3L)	L3L	CPXV101	NoF1-097	93460	94512	1053	(-)	99.714	NoF2-097	93938	94990	1053	(-)	99.429	NoH1-096	93896	94948	1053	(-)	99.429	SweH1-096	93215	94249	1035	(-)	97.429	SweH2-096	93063	94115	1053	(-)	99.143
	ss|dsDNA binding protein (VP8) (Cop-L4R)	L4R	CPXV102	NoF1-098	94537	95292	756	(+)	99.203	NoF2-098	95015	95770	756	(+)	99.203	NoH1-097	94973	95728	756	(+)	99.203	SweH1-097	94274	95029	756	(+)	100	SweH2-097	94140	94895	756	(+)	100
	Entry and Fusion IMV protein (Cop-L5R)	L5R	CPXV103	NoF1-099	95302	95688	387	(+)	98.438	NoF2-099	95780	96166	387	(+)	99.219	NoH1-098	95738	96124	387	(+)	99.219	SweH1-098	95039	95425	387	(+)	99.219	SweH2-098	94905	95291	387	(+)	99.219
	Virion morph (Cop-J1R)	J1R	CPXV104	NoF1-100	95645	96106	462	(+)	100	NoF2-100	96123	96584	462	(+)	99.338	NoH1-099	96081	96542	462	(+)	99.338	SweH1-099	95382	95843	462	(+)	100	SweH2-099	95248	95709	462	(+)	100
	Thymidine kinase (Cop-J2R)	J2R	CPXV105	NoF1-101	96122	96655	534	(+)	97.74	NoF2-101	96600	97133	534	(+)	98.305	NoH1-100	96558	97091	534	(+)	98.305	SweH1-100	95859	96392	534	(+)	98.305	SweH2-100	95725	96258	534	(+)	98.305
	Poly (A) polymerase small subunit (VP39) (Cop-J 3R)	J3R	CPXV106	NoF1-102	96723	97724	1002	(+)	99.7	NoF2-102	97200	98201	1002	(+)	99.7	NoH1-101	97158	98159	1002	(+)	99.7	SweH1-101	96459	97460	1002	(+)	99.7	SweH2-101	96325	97326	1002	(+)	99.7
	RNA polymerase subunit (RPO22) (Cop-J4R)	J4R	CPXV107	NoF1-103	97639	98196	558	(+)	99.459	NoF2-103	98116	98673	558	(+)	98.919	NoH1-102	98074	98631	558	(+)	98.919	SweH1-102	97375	97932	558	(+)	100	SweH2-102	97241	97798	558	(+)	100
	IMV membrane protein (Cop-J5L)	J5L	CPXV108	NoF1-104	98257	98658	402	(-)	100	NoF2-104	98734	99135	402	(-)	100	NoH1-103	98692	99093	402	(-)	100	SweH1-103	97987	98388	402	(-)	100	SweH2-103	97853	98254	402	(-)	100
	RNA polymerase subunit (RPO147) (Cop-J6R)	J6R	CPXV109	NoF1-105	98765	102625	3861	(+)	99.844	NoF2-105	99242	103102	3861	(+)	99.844	NoH1-104	99200	103060	3861	(+)	99.844	SweH1-104	98495	102355	3861	(+)	99.689	SweH2-104	98361	102221	3861	(+)	99.689
	Tyr|Ser phosphatase, IFN-gamma inhibitor (Cop-H 1L)	H1L	CPXV110	NoF1-106	102622	103137	516	(-)	98.83	NoF2-106	103099	103614	516	(-)	98.83	NoH1-105	103057	103572	516	(-)	98.83	SweH1-105	102352	102867	516	(-)	99.415	SweH2-105	102218	102733	516	(-)	99.415
	IMV membrane protein (Cop-H2R)	H2R	CPXV111	NoF1-107	103151	103720	570	(+)	98.942	NoF2-107	103628	104197	570	(+)	98.942	NoH1-106	103586	104155	570	(+)	98.942	SweH1-106	102881	103450	570	(+)	100	SweH2-106	102747	103316	570	(+)	100
	IMV heparin binding surface protein (Cop-H3L)	H3L	CPXV112	NoF1-108	103723	104700	978	(-)	99.385	NoF2-108	104200	105177	978	(-)	99.692	NoH1-107	104158	105135	978	(-)	99.692	SweH1-107	103452	104429	978	(-)	99.385	SweH2-107	103318	104295	978	(-)	99.385
	RAP94 (RNA pol assoc protein) (Cop-H4L)	H4L	CPXV113	NoF1-109	104701	107088	2388	(-)	99.623	NoF2-109	105178	107565	2388	(-)	99.748	NoH1-108	105136	107523	2388	(-)	99.748	SweH1-108	104430	106817	2388	(-)	99.623	SweH2-108	104296	106683	2388	(-)	99.623
	VLTF-4 (late transcription factor 4) (Cop-H5R)	H5R	CPXV114	NoF1-110	107274	107894	621	(+)	93.782	NoF2-110	107751	108374	624	(+)	96.135	NoH1-109	107709	108332	624	(+)	96.135	SweH1-109	107003	107623	621	(+)	98.544	SweH2-109	106869	107489	621	(+)	98.544
	DNA topoisomerase type I (Cop-H6R)	H6R	CPXV115	NoF1-111	107895	108839	945	(+)	99.682	NoF2-111	108375	109319	945	(+)	99.682	NoH1-110	108333	109277	945	(+)	99.682	SweH1-110	107624	108568	945	(+)	99.682	SweH2-110	107490	108434	945	(+)	99.682
	CPV-B-116	-	CPXV116	overlap
	Viral membrane assembly proteins (VMAP) (Cop-H7 R)	H7R	CPXV117	NoF1-112	108877	109317	441	(+)	98.63	NoF2-112	109357	109797	441	(+)	97.945	NoH1-111	109315	109755	441	(+)	97.945	SweH1-111	108606	109046	441	(+)	97.945	SweH2-111	108472	108912	441	(+)	97.945
	mRNA capping enzyme large subunit (Cop-D1R)	D1R	CPXV118	NoF1-113	109361	111895	2535	(+)	99.526	NoF2-113	109841	112375	2535	(+)	99.408	NoH1-112	109799	112333	2535	(+)	99.408	SweH1-112	109089	111623	2535	(+)	99.289	SweH2-112	108955	111489	2535	(+)	99.289
	Virion core (Cop-D2L)	D2L	CPXV119	NoF1-114	111854	112294	441	(-)	99.315	NoF2-114	112334	112774	441	(-)	99.315	NoH1-113	112292	112732	441	(-)	99.315	SweH1-113	111582	112022	441	(-)	99.315	SweH2-113	111448	111888	441	(-)	99.315
	Virion core (Cop-D3R)	D3R	CPXV120	NoF1-115	112287	113000	714	(+)	99.156	NoF2-115	112767	113480	714	(+)	99.156	NoH1-114	112725	113438	714	(+)	99.156	SweH1-114	112015	112728	714	(+)	99.156	SweH2-114	111881	112594	714	(+)	99.156
	Uracil-DNA glycosylase, DNA polymerase processi vity factor (Cop-D4R)	D4R	CPXV121	NoF1-116	113000	113656	657	(+)	98.165	NoF2-116	113480	114136	657	(+)	98.165	NoH1-115	113438	114094	657	(+)	98.165	SweH1-115	112728	113384	657	(+)	97.706	SweH2-115	112594	113250	657	(+)	97.706
	NTPase, DNA primase (Cop-D5R)	D5R	CPXV122	NoF1-117	113688	116045	2358	(+)	98.599	NoF2-117	114168	116525	2358	(+)	98.599	NoH1-116	114126	116483	2358	(+)	98.599	SweH1-116	113416	115773	2358	(+)	99.236	SweH2-116	113282	115639	2358	(+)	99.236
	Morphogenesis, VETF-s (early transcription fact or small) (Cop-D6R)	D6R	CPXV123	NoF1-118	116086	117999	1914	(+)	100	NoF2-118	116566	118479	1914	(+)	100	NoH1-117	116524	118437	1914	(+)	100	SweH1-117	115814	117727	1914	(+)	100	SweH2-117	115680	117593	1914	(+)	100
	RNA polymerase subunit (RPO18) (Cop-D7R)	D7R	CPXV124	NoF1-119	118026	118511	486	(+)	99.379	NoF2-119	118506	118991	486	(+)	99.379	NoH1-118	118464	118949	486	(+)	99.379	SweH1-118	117754	118239	486	(+)	99.379	SweH2-118	117620	118105	486	(+)	99.379
	Carbonic anhydrase, GAG-binding IMV membrane pr otein (Cop-D8L)	D8L	CPXV125	NoF1-120	118474	119388	915	(-)	97.368	NoF2-120	118954	119868	915	(-)	98.355	NoH1-119	118912	119826	915	(-)	98.355	SweH1-119	118202	119116	915	(-)	99.013	SweH2-119	118068	118982	915	(-)	99.013
	mRNA decapping enzyme (Cop-D9R)	D9R	CPXV126	NoF1-121	119430	120071	642	(+)	100	NoF2-121	119910	120551	642	(+)	100	NoH1-120	119868	120509	642	(+)	100	SweH1-120	119158	119799	642	(+)	100	SweH2-120	119024	119665	642	(+)	100
	mRNA decapping enzyme (Cop-D10R)	D10R	CPXV127	NoF1-122	120068	120814	747	(+)	99.194	NoF2-122	120548	121294	747	(+)	99.194	NoH1-121	120506	121252	747	(+)	99.194	SweH1-121	119796	120542	747	(+)	99.597	SweH2-121	119662	120408	747	(+)	99.597
	ATPase, NPH1 (Cop-D11L)	D11L	CPXV128	NoF1-123	120815	122710	1896	(-)	99.842	NoF2-123	121295	123190	1896	(-)	99.842	NoH1-122	121253	123148	1896	(-)	99.842	SweH1-122	120543	122438	1896	(-)	99.842	SweH2-122	120409	122304	1896	(-)	99.842
	mRNA capping enzyme small subunit (Cop-D12L)	D12L	CPXV129	NoF1-124	122744	123607	864	(-)	99.652	NoF2-124	123224	124087	864	(-)	99.652	NoH1-123	123182	124045	864	(-)	99.652	SweH1-123	122472	123335	864	(-)	100	SweH2-123	122338	123201	864	(-)	100
	VV_Tan-unkown-16	-	CPXV130	overlap
	Trimeric virion coat protein (rifampicin res) ( Cop-D13L)	D13L	CPXV131	NoF1-125	123638	125293	1656	(-)	99.637	NoF2-125	124118	125773	1656	(-)	99.456	NoH1-124	124076	125731	1656	(-)	99.637	SweH1-124	123366	125021	1656	(-)	99.819	SweH2-124	123232	124887	1656	(-)	99.819
	VLTF-2 (late transcription factor 2) (Cop-A1L)	A1L	CPXV132	NoF1-126	125317	125769	453	(-)	100	NoF2-126	125797	126249	453	(-)	100	NoH1-125	125755	126207	453	(-)	100	SweH1-125	125045	125497	453	(-)	98.667	SweH2-125	124911	125363	453	(-)	98.667
	VLTF-3 (late transcription factor 3) (Cop-A2L)	A2L	CPXV133	NoF1-127	125790	126464	675	(-)	100	NoF2-127	126270	126944	675	(-)	100	NoH1-126	126228	126902	675	(-)	100	SweH1-126	125518	126192	675	(-)	100	SweH2-126	125384	126058	675	(-)	100
	S-S bond formation pathway protein (Cop-A2.5L)	A2.5L	CPXV134	NoF1-128	126461	126694	234	(-)	89.61	NoF2-128	126941	127174	234	(-)	89.61	NoH1-127	126899	127132	234	(-)	89.61	SweH1-127	126189	126419	231	(-)	100	SweH2-127	126055	126285	231	(-)	100
	P4b precursor (Cop-A3L)	A3L	CPXV135	NoF1-129	126709	128643	1935	(-)	99.224	NoF2-129	127189	129123	1935	(-)	99.224	NoH1-128	127147	129081	1935	(-)	99.224	SweH1-128	126434	128371	1938	(-)	99.07	SweH2-128	126300	128237	1938	(-)	99.07
	39kDa virion core protein (Cop-A4L)	A4L	CPXV136	NoF1-130	128696	129577	882	(-)	92.617	NoF2-130	129176	130084	909	(-)	92.384	NoH1-129	129134	130015	882	(-)	92.617	SweH1-129	128424	129272	849	(-)	93.559	SweH2-129	128290	129138	849	(-)	93.559
	RNA polymerase subunit (RPO19) (Cop-A5R)	A5R	CPXV137	NoF1-131	129615	130109	495	(+)	99.39	NoF2-131	130122	130616	495	(+)	100	NoH1-130	130053	130547	495	(+)	100	SweH1-130	129310	129804	495	(+)	100	SweH2-130	129176	129670	495	(+)	100
	Viral membrane assembly proteins (VMAP), core p rotein (Cop-A6L)	A6L	CPXV138	NoF1-132	130106	131224	1119	(-)	98.925	NoF2-132	130613	131731	1119	(-)	98.925	NoH1-131	130544	131662	1119	(-)	98.925	SweH1-131	129801	130919	1119	(-)	99.462	SweH2-131	129667	130785	1119	(-)	99.462
	VETF-L (early transcription factor large) (Cop- A7L)	A7L	CPXV139	NoF1-133	131248	133380	2133	(-)	99.718	NoF2-133	131755	133887	2133	(-)	99.718	NoH1-132	131686	133818	2133	(-)	99.577	SweH1-132	130943	133075	2133	(-)	99.718	SweH2-132	130809	132941	2133	(-)	99.718
	VITF-3 34kda subunit (Cop-A8R)	A8R	CPXV140	NoF1-134	133434	134300	867	(+)	100	NoF2-134	133941	134807	867	(+)	100	NoH1-133	133872	134738	867	(+)	100	SweH1-133	133129	133995	867	(+)	99.653	SweH2-133	132995	133861	867	(+)	99.653
	Viral membrane associated, early morphogenesis protein (Cop-A9L)	A9L	CPXV141	NoF1-135	134293	134640	348	(-)	98.667	NoF2-135	134800	135159	360	(-)	98.667	NoH1-134	134731	135093	363	(-)	98.667	SweH1-134	133988	134335	348	(-)	98.667	SweH2-134	133854	134201	348	(-)	98.667
	P4a precursor (Cop-A10L)	A10L	CPXV142	NoF1-136	134641	137322	2682	(-)	98.658	NoF2-136	135160	137841	2682	(-)	98.658	NoH1-135	135094	137775	2682	(-)	98.658	SweH1-135	134336	137017	2682	(-)	96.98	SweH2-135	134202	136883	2682	(-)	96.98
	Viral membrane assembly proteins (VMAP) (Cop-A1 1R)	A11R	CPXV143	NoF1-137	137337	138293	957	(+)	100	NoF2-137	137856	138812	957	(+)	100	NoH1-136	137790	138746	957	(+)	100	SweH1-136	137032	137988	957	(+)	100	SweH2-136	136898	137854	957	(+)	99.686
	Virion core and cleavage processing protein (Co p-A12L)	A12L	CPXV144	NoF1-138	138295	138873	579	(-)	92.708	NoF2-138	138814	139389	576	(-)	97.382	NoH1-137	138748	139323	576	(-)	97.382	SweH1-137	137990	138565	576	(-)	98.429	SweH2-137	137856	138431	576	(-)	98.429
	IMV membrane protein, virion maturation (Cop-A1 3L)	A13L	CPXV145	NoF1-139	138897	139109	213	(-)	100	NoF2-139	139413	139625	213	(-)	100	NoH1-138	139347	139559	213	(-)	100	SweH1-138	138589	138801	213	(-)	100	SweH2-138	138455	138667	213	(-)	100
	Essential IMV membrane protein (Cop-A14L)	A14L	CPXV146	NoF1-140	139217	139489	273	(-)	98.889	NoF2-140	139733	140005	273	(-)	98.889	NoH1-139	139667	139939	273	(-)	98.889	SweH1-139	138911	139183	273	(-)	98.889	SweH2-139	138777	139049	273	(-)	98.889
	Non-essential IMV membrane protein (Cop-A14.5L)	A14.5L	CPXV147	NoF1-141	139506	139667	162	(-)	100	NoF2-141	140022	140183	162	(-)	100	NoH1-140	139956	140117	162	(-)	100	SweH1-140	139200	139361	162	(-)	100	SweH2-140	139066	139227	162	(-)	100
	Core protein (Cop-A15L)	A15L	CPXV148	NoF1-142	139657	139941	285	(-)	97.872	NoF2-142	140173	140457	285	(-)	97.872	NoH1-141	140107	140391	285	(-)	97.872	SweH1-141	139351	139635	285	(-)	97.872	SweH2-141	139217	139501	285	(-)	97.872
	Myristylated protein, essential for entry|fusio n (Cop-A16L)	A16L	CPXV149	NoF1-143	139925	141058	1134	(-)	99.469	NoF2-143	140441	141574	1134	(-)	99.469	NoH1-142	140375	141508	1134	(-)	99.469	SweH1-142	139619	140752	1134	(-)	99.204	SweH2-142	139485	140618	1134	(-)	99.469
	IMV membrane protein (Cop-A17L)	A17L	CPXV150	NoF1-144	141061	141669	609	(-)	100	NoF2-144	141577	142185	609	(-)	100	NoH1-143	141511	142119	609	(-)	100	SweH1-143	140755	141363	609	(-)	99.01	SweH2-143	140621	141229	609	(-)	99.01
	DNA helicase, transcript release factor (Cop-A1 8R)	A18R	CPXV151	NoF1-145	141684	143165	1482	(+)	97.769	NoF2-145	142200	143681	1482	(+)	98.377	NoH1-144	142134	143615	1482	(+)	98.377	SweH1-144	141378	142856	1479	(+)	98.577	SweH2-144	141244	142722	1479	(+)	98.577
	Zinc finger-like protein (Cop-A19L)	A19L	CPXV152	NoF1-146	143146	143379	234	(-)	100	NoF2-146	143662	143895	234	(-)	98.701	NoH1-145	143596	143829	234	(-)	98.701	SweH1-145	142837	143070	234	(-)	100	SweH2-145	142703	142936	234	(-)	100
	IMV membrane protein, entry|fusion complex comp onent (Cop-A21L)	A21L	CPXV153	NoF1-147	143380	143733	354	(-)	100	NoF2-147	143896	144249	354	(-)	100	NoH1-146	143830	144183	354	(-)	100	SweH1-146	143071	143424	354	(-)	100	SweH2-146	142937	143290	354	(-)	100
	DNA polymerase processivity factor (Cop-A20R)	A20R	CPXV154	NoF1-148	143732	145012	1281	(+)	99.296	NoF2-148	144248	145528	1281	(+)	99.061	NoH1-147	144182	145462	1281	(+)	99.061	SweH1-147	143423	144703	1281	(+)	99.765	SweH2-147	143289	144569	1281	(+)	99.765
	Holliday junction resolvase (Cop-A22R)	A22R	CPXV155	NoF1-149	144942	145505	564	(+)	100	NoF2-149	145458	146021	564	(+)	100	NoH1-148	145392	145955	564	(+)	100	SweH1-148	144633	145196	564	(+)	100	SweH2-148	144499	145062	564	(+)	100
	VITF-3 45kda subunit (Cop-A23R)	A23R	CPXV156	NoF1-150	145525	146673	1149	(+)	99.738	NoF2-150	146041	147189	1149	(+)	99.738	NoH1-149	145975	147123	1149	(+)	99.738	SweH1-149	145216	146364	1149	(+)	99.738	SweH2-149	145082	146230	1149	(+)	99.738
	RNA polymerase subunit (RPO132) (Cop-A24R)	A24R	rpo132/CPXV157	NoF1-151	146670	150164	3495	(+)	99.742	NoF2-151	147186	150680	3495	(+)	99.828	NoH1-150	147120	150614	3495	(+)	99.828	SweH1-150	146361	149855	3495	(+)	99.914	SweH2-150	146227	149721	3495	(+)	99.914
	A-type inclusion protein (Cop-A25L)	A25L	CPXV158	NoF1-152	150142	153918	3777	(-)	94.319	NoF2-152	150658	154434	3777	(-)	94.397	NoH1-151	150592	154368	3777	(-)	94.397	SweH1-151	149833	153621	3789	(-)	94.88	SweH2-151	149699	153487	3789	(-)	94.88
	Unknown (CPV-B-160)	-	CPXV160	overlap
	P4c precursor (Cop-A26L)	A26L	CPXV161	NoF1-153	153964	155532	1569	(-)	97.255	NoF2-153	154480	156033	1554	(-)	97.255	NoH1-152	154414	155985	1572	(-)	97.255	SweH1-152	153666	155255	1590	(-)	98.039	SweH2-152	153532	155121	1590	(-)	98.039
	IMV surface protein, fusion protein (Cop-A27L)	A27L	CPXV162	NoF1-154	155584	155916	333	(-)	100	NoF2-154	156085	156417	333	(-)	100	NoH1-153	156037	156369	333	(-)	100	SweH1-153	155307	155639	333	(-)	100	SweH2-153	155173	155505	333	(-)	100
	IMV MP|Virus entry (Cop-A28L)	A28L	CPXV163	NoF1-155	155917	156357	441	(-)	98.63	NoF2-155	156418	156858	441	(-)	98.63	NoH1-154	156370	156810	441	(-)	98.63	SweH1-154	155640	156080	441	(-)	98.63	SweH2-154	155506	155946	441	(-)	98.63
	RNA polymerase subunit (RPO35) (Cop-A29L)	A29L	CPXV164	NoF1-156	156358	157275	918	(-)	99.344	NoF2-156	156859	157776	918	(-)	99.016	NoH1-155	156811	157728	918	(-)	99.344	SweH1-155	156081	156998	918	(-)	98.361	SweH2-155	155947	156864	918	(-)	98.361
	IMV protein (Cop-A30L)	A30L	CPXV165	NoF1-157	157238	157468	231	(-)	98.684	NoF2-157	157739	157969	231	(-)	98.684	NoH1-156	157691	157921	231	(-)	98.684	SweH1-156	156961	157194	234	(-)	96.104	SweH2-156	156827	157060	234	(-)	96.104
	Viral membrane assembly proteins (VMAP) (Cop-A 30.5L)	A30.5L	165.5	NoF1-158	157501	157629	129	(-)	100	NoF2-158	158002	158130	129	(-)	100	NoH1-157	157954	158082	129	(-)	100	SweH1-157	157227	157355	129	(-)	97.619	SweH2-157	157093	157221	129	(-)	97.619
	Hypothetical protein (Cop-A31R)	A31R	CPXV166	NoF1-159	157628	158041	414	(+)	97.143	NoF2-159	158129	158536	408	(+)	95.714	NoH1-158	158081	158488	408	(+)	95.714	SweH1-158	157354	157764	411	(+)	95	SweH2-158	157220	157624	405	(+)	93.617
	ATPase|DNA packaging protein (Cop-A32L)	A32L	CPXV167	NoF1-160	158011	158820	810	(-)	99.257	NoF2-160	158506	159315	810	(-)	99.257	NoH1-159	158458	159267	810	(-)	99.257	SweH1-159	157773	158543	771	(-)	100	SweH2-159	157594	158403	810	(-)	100
	EEV membrane phosphoglycoprotein, C-type lectin -like domain (Cop-A33R)	A33R	CPXV168	NoF1-161	158938	159513	576	(+)	95.312	NoF2-161	159433	160023	591	(+)	89.848	NoH1-160	159385	159999	615	(+)	86.341	SweH1-160	158661	159221	561	(+)	98.396	SweH2-160	158521	159081	561	(+)	98.396
	C-type lectin-like IEV|EEV glycoprotein (Cop-A34R)	A34R	CPXV169	NoF1-162	159537	160043	507	(+)	99.405	NoF2-162	160047	160553	507	(+)	99.405	NoH1-161	160023	160529	507	(+)	99.405	SweH1-161	159245	159751	507	(+)	100	SweH2-161	159105	159611	507	(+)	100
	VV-Cop-A ORF M	-	CPXV170	overlap
	MHC class II antigen presentation inhibitor (Co p-A35R)	A35R	CPXV171	NoF1-163	160089	160619	531	(+)	100	NoF2-163	160599	161129	531	(+)	100	NoH1-162	160575	161105	531	(+)	100	SweH1-162	159794	160324	531	(+)	99.432	SweH2-162	159654	160184	531	(+)	99.432
	IEV transmembrane phosphoprotein (Cop-A36R)	A36R	CPXV172	NoF1-164	160683	161351	669	(+)	98.214	NoF2-164	161193	161861	669	(+)	97.768	NoH1-163	161169	161837	669	(+)	97.768	SweH1-163	160388	161050	663	(+)	97.768	SweH2-163	160248	160910	663	(+)	97.768
	Hypothetical protein (Cop-A37R)	A37R	CPXV173	NoF1-165	161418	162209	792	(+)	99.24	NoF2-165	161928	162719	792	(+)	98.859	NoH1-164	161904	162695	792	(+)	98.859	SweH1-164	161117	161908	792	(+)	96.958	SweH2-164	160977	161768	792	(+)	96.958
	Unknown (Gar-A43R)	-	CPXV174	NoF1-166	162317	162502	186	(+)	93.651	NoF2-166	162827	163006	180	(+)	90.476	NoH1-165	162803	162982	180	(+)	90.476	SweH1-165	162016	162204	189	(+)	96.61	SweH2-165	161876	162064	189	(+)	96.61
	CD47-like, integral membrane protein (Cop-A38L)	A38L	CPXV175	NoF1-167	162499	163332	834	(-)	99.278	NoF2-167	163003	163836	834	(-)	98.917	NoH1-166	162979	163812	834	(-)	98.917	SweH1-166	162201	163034	834	(-)	96.751	SweH2-166	162061	162894	834	(-)	96.751
	Semaphorin (Cop-A39R)	A39R	CPXV176	NoF1-168	163348	164559	1212	(+)	98.01	NoF2-168	163852	165057	1206	(+)	98.25	NoH1-167	163828	165033	1206	(+)	98.25	SweH1-167	163050	164288	1239	(+)	98.786	SweH2-167	162910	164148	1239	(+)	98.544
	Lectin homolog (Cop-A40R)	A40R	CPXV177	NoF1-169	164581	165063	483	(+)	97.5	NoF2-169	165079	165561	483	(+)	97.5	NoH1-168	165055	165537	483	(+)	97.5	SweH1-168	164285	164767	483	(+)	96.875	SweH2-168	164145	164627	483	(+)	96.875
	Chemokine binding protein (Cop-A41L)	A41L	CPXV178	NoF1-170	165161	165823	663	(-)	98.182	NoF2-170	165659	166321	663	(-)	97.727	NoH1-169	165635	166297	663	(-)	97.727	SweH1-169	164865	165524	660	(-)	98.174	SweH2-169	164725	165384	660	(-)	98.174
	Profilin-like protein, ATI-localized (Cop-A42R)	A42R	CPXV179	NoF1-171	166002	166403	402	(+)	99.248	NoF2-171	166500	166901	402	(+)	99.248	NoH1-170	166476	166877	402	(+)	99.248	SweH1-170	165696	166097	402	(+)	100	SweH2-170	165556	165957	402	(+)	100
	Type I membrane glycoprotein (Cop-A43R)	A43R	CPXV180	NoF1-172	166441	167022	582	(+)	98.964	NoF2-172	166939	167520	582	(+)	99.482	NoH1-171	166915	167496	582	(+)	99.482	SweH1-171	166135	166716	582	(+)	100	SweH2-171	165995	166576	582	(+)	100
	Hypothetical protein (Cop-A43.5R)	A43.5R	CPXV181	NoF1-173	167025	167270	246	(+)	100	NoF2-173	167523	167768	246	(+)	100	NoH1-172	167499	167744	246	(+)	100	SweH1-172	166719	166964	246	(+)	98.765	SweH2-172	166579	166824	246	(+)	98.765
	3 beta-hydroxysteroid dehydrogenase|delta 5->4 isomerase (Cop-A44L)	A44L	CPXV182	NoF1-174	167362	168402	1041	(-)	98.261	NoF2-174	167859	168899	1041	(-)	98.261	NoH1-173	167835	168875	1041	(-)	98.261	SweH1-173	167058	168095	1038	(-)	98.261	SweH2-173	166918	167955	1038	(-)	98.261
	Inactive Cu-Zn superoxide dismutase-like virion protein (Cop-A45R)	A45R	CPXV183	NoF1-175	168449	168826	378	(+)	98.4	NoF2-175	168946	169323	378	(+)	98.4	NoH1-174	168922	169299	378	(+)	98.4	SweH1-174	168142	168519	378	(+)	98.4	SweH2-174	168002	168379	378	(+)	98.4
	IL-1|TLR signaling inhibitor (Cop-A46R)	A46R	CPXV184	NoF1-176	168816	169538	723	(+)	98.75	NoF2-176	169313	170035	723	(+)	98.333	NoH1-175	169289	170011	723	(+)	98.333	SweH1-175	168509	169231	723	(+)	99.583	SweH2-175	168369	169091	723	(+)	99.167
	Immunoprevalent protein (Cop-A47L)	A47L	CPXV185	NoF1-177	169674	170408	735	(-)	97.131	NoF2-177	170147	170881	735	(-)	97.131	NoH1-176	170123	171031	909	(-)	97.131	SweH1-176	169376	170110	735	(-)	97.541	SweH2-176	169249	169983	735	(-)	97.541
	Thymidylate kinase (Cop-A48R)	A48R	CPXV186	NoF1-178	170281	171123	843	(+)	97.333	NoF2-178	170754	171596	843	(+)	97.333	NoH1-177	170730	171572	843	(+)	97.333	SweH1-177	170143	170826	684	(+)	97.797	SweH2-177	170016	170699	684	(+)	97.797
	Putative phosphotransferase|anion transport pro tein (Cop-A49R)	A49R	CPXV187	NoF1-179	171172	171660	489	(+)	96.296	NoF2-179	171645	172133	489	(+)	96.296	NoH1-178	171621	172109	489	(+)	96.296	SweH1-178	170875	171387	513	(+)	96.296	SweH2-178	170748	171260	513	(+)	96.296
	ATP-dependent DNA ligase (Cop-A50R)	A50R	CPXV188	NoF1-180	171693	173357	1665	(+)	99.638	NoF2-180	172168	173832	1665	(+)	99.639	NoH1-179	172144	173808	1665	(+)	99.639	SweH1-179	171384	173042	1659	(+)	99.097	SweH2-179	171257	172915	1659	(+)	99.097
	Hypothetical protein (Cop-A51R)	A51R	CPXV189	NoF1-181	173410	174414	1005	(+)	99.102	NoF2-181	173885	174889	1005	(+)	98.802	NoH1-180	173861	174865	1005	(+)	99.102	SweH1-180	173095	174099	1005	(+)	98.802	SweH2-180	172968	173972	1005	(+)	98.802
	Toll|IL-1 receptor-like protein, IL-1, NFkB sig nalling inhibitor (Cop-A52R)	A52R	CPXV190	NoF1-182	174483	175055	573	(+)	98.947	NoF2-182	174960	175532	573	(+)	98.947	NoH1-181	174935	175507	573	(+)	98.947	SweH1-181	174168	174743	576	(+)	98.429	SweH2-181	174041	174616	576	(+)	98.429
	TNF receptor (CrmC) (Cop-A53R)	A53R	CrmC/CPXV191	-	-	-	-	-	-	NoF2-183	175854	176414	561	(+)	94.086	NoH1-182	175829	176389	561	(+)	94.086	SweH1-182	175055	175615	561	(+)	93.548	SweH2-182	174928	175488	561	(+)	93.548
	CPV-B-192	-	CPXV192	NoF1-183	175819	175989	171	(+)	100	overlap
	BTB Kelch-domain containing protein; CRL comple x (Cop-A55R)	A55R	CPXV193	NoF1-184	176193	177884	1692	(+)	98.224	NoF2-184	176679	178370	1692	(+)	98.579	NoH1-183	176654	178345	1692	(+)	98.579	SweH1-183	175884	177575	1692	(+)	98.579	SweH2-183	175757	177448	1692	(+)	98.579
	Hemagglutinin (Cop-A56R)	A56R	CPXV194	NoF1-185	177936	178850	915	(+)	94.737	NoF2-185	178422	179336	915	(+)	95.066	NoH1-184	178397	179311	915	(+)	95.066	SweH1-184	177627	178526	900	(+)	92	SweH2-184	177500	178402	903	(+)	92.667
	Guanylate kinase (Cop-A56.5R)	A57R	CPXV195	NoF1-186	178867	179460	594	(+)	98.985	NoF2-186	179353	179946	594	(+)	98.985	NoH1-185	179328	179921	594	(+)	98.985	SweH1-185	178543	179136	594	(+)	98.985	SweH2-185	178419	179012	594	(+)	98.985
	Ser|Thr Kinase (Cop-B1R)	B1R	CPXV196	NoF1-187	179610	180509	900	(+)	97.324	NoF2-187	180096	180995	900	(+)	98.328	NoH1-186	180071	180970	900	(+)	98.328	SweH1-186	179286	180185	900	(+)	97.324	SweH2-186	179162	180061	900	(+)	97.324
	Schlafen (Cop-B2R)	B2R	CPXV197	NoF1-188	180579	182096	1518	(+)	94.257	NoF2-188	181065	182582	1518	(+)	94.257	NoH1-187	181040	182557	1518	(+)	94.257	SweH1-187	180253	181770	1518	(+)	96.238	SweH2-187	180129	181646	1518	(+)	96.238
	Ankyrin (Cop-B4R)	B4R	CPXV198	NoF1-189	182360	184045	1686	(+)	97.504	NoF2-189	182880	184490	1611	(+)	94.454	NoH1-188	182855	184528	1674	(+)	98.211	SweH1-188	182014	183690	1677	(+)	97.317	SweH2-188	181890	183566	1677	(+)	97.317
	EEV type-1 membrane glycoprotein, protective an tigen (Cop-B5R)	B5R	CPXV199	NoF1-190	184149	185102	954	(+)	98.738	NoF2-190	184594	185547	954	(+)	98.738	NoH1-189	184632	185585	954	(+)	98.738	SweH1-189	183794	184747	954	(+)	98.738	SweH2-189	183670	184623	954	(+)	98.423
	Ankyrin-like protein (Cop-B6R)	B6R	CPXV200	NoF1-191	185201	185500	300	(+)	100	NoF2-191	185646	186179	534	(+)	98.324	NoH1-190	185684	186217	534	(+)	98.324	SweH1-190	184833	185369	537	(+)	93.296	SweH2-190	184709	185245	537	(+)	93.296
	Virulence, ER resident (Cop-B7R)	B7R	CPXV201	NoF1-192	185774	186319	546	(+)	97.79	NoF2-192	186218	186763	546	(+)	97.238	NoH1-191	186256	186801	546	(+)	97.238	SweH1-191	185408	185962	555	(+)	94.565	SweH2-191	185284	185838	555	(+)	94.565
	Soluble IFN-g receptor-like protein (Cop-B8R)	B8R	CPXV202	NoF1-193	186371	187171	801	(+)	99.248	NoF2-193	186815	187615	801	(+)	99.248	NoH1-192	186853	187653	801	(+)	99.248	SweH1-192	186014	186814	801	(+)	98.872	SweH2-192	185890	186690	801	(+)	98.872
	ER-localized apoptosis regulator (Cop-B9R)	B9R	CPXV203	NoF1-194	187192	187929	738	(+)	97.333	NoF2-194	187636	188373	738	(+)	97.333	NoH1-193	187674	188411	738	(+)	97.333	SweH1-193	186896	187573	678	(+)	96.889	SweH2-193	186772	187449	678	(+)	96.889
	Kelch-like protein (Cop-B10R)	B10R	CPXV204	NoF1-195	188076	189581	1506	(+)	99.002	NoF2-195	188519	190024	1506	(+)	99.002	NoH1-194	188557	190062	1506	(+)	99.002	SweH1-194	187719	189224	1506	(+)	99.202	SweH2-194	187595	189100	1506	(+)	99.202
	Hypothetical protein (Cop-B11R)	B11R	CPXV205	NoF1-196	189663	189887	225	(+)	94.03	NoF2-196	190106	190330	225	(+)	94.03	NoH1-195	190144	190368	225	(+)	94.03	SweH1-195	189306	189530	225	(+)	94.03	SweH2-195	189182	189406	225	(+)	94.03
	Ser|Thr Kinase (Cop-B12R)	B12R	CPXV206	NoF1-197	189954	190817	864	(+)	98.258	NoF2-197	190397	191260	864	(+)	98.955	NoH1-196	190435	191298	864	(+)	98.955	SweH1-196	189597	190466	870	(+)	98.616	SweH2-196	189473	190342	870	(+)	98.616
	Serpin 1,2,3 (Cop-K2L)	B14R	CrmA/CPXV207	NoF1-198	190914	191948	1035	(+)	97.674	NoF2-198	191356	192390	1035	(+)	97.093	NoH1-197	191394	192428	1035	(+)	97.093	SweH1-197	190563	191597	1035	(+)	97.093	SweH2-197	190439	191473	1035	(+)	97.093
	Hypothetical protein (Cop-C16L)	B15R	CPXV208	NoF1-199	192079	192528	450	(+)	99.329	NoF2-199	192520	192969	450	(+)	99.329	NoH1-198	192558	193007	450	(+)	99.329	SweH1-198	191722	192171	450	(+)	99.329	SweH2-198	191597	192046	450	(+)	98.658
	IL-1 beta receptor (Cop-B16R)	B16R	CPXV209	NoF1-200	192612	193589	978	(+)	96.933	NoF2-200	193053	194030	978	(+)	96.933	NoH1-199	193091	194068	978	(+)	96.933	SweH1-199	192256	193236	981	(+)	95.399	SweH2-199	192131	193111	981	(+)	95.399
	IL-1 beta inhibitor (Cop-B17L)	B17L	CPXV210	NoF1-201	193637	194659	1023	(-)	98.235	NoF2-201	194078	195100	1023	(-)	98.824	NoH1-200	194116	195138	1023	(-)	98.824	SweH1-200	193284	194306	1023	(-)	98.235	SweH2-200	193159	194181	1023	(-)	98.235
	Ankyrin (Cop-B18R)	B18R	CPXV211	NoF1-202	194801	196525	1725	(+)	97.387	NoF2-202	195242	196966	1725	(+)	97.213	NoH1-201	195280	197004	1725	(+)	97.213	SweH1-201	194447	196171	1725	(+)	97.909	SweH2-201	194322	196046	1725	(+)	97.909
	IFN-alpha|beta receptor glycoprotein (Cop-B19R)	B19R	CPXV212	NoF1-203	196544	197641	1098	(+)	92.077	NoF2-203	196985	198082	1098	(+)	91.803	NoH1-202	197023	198120	1098	(+)	91.803	SweH1-202	196190	197287	1098	(+)	95.082	SweH2-202	196065	197162	1098	(+)	94.809
	Ankyrin (Cop-B20R)	B20R	CPXV213	NoF1-204	197702	200059	2358	(+)	89.25	NoF2-204	198144	200525	2382	(+)	89.552	NoH1-203	198182	200563	2382	(+)	89.552	SweH1-203	197349	199751	2403	(+)	96.02	SweH2-203	197224	199626	2403	(+)	96.02
	CPV-B-214	-	CPXV214	overlap
	kelch-like protein (EV-M-167)	-	CPXV215	NoF1-205	200162	201835	1674	(+)	97.846	NoF2-205	200631	202304	1674	(+)	96.409	NoH1-204	200669	202342	1674	(+)	96.409	SweH1-204	199852	201525	1674	(+)	97.846	SweH2-204	199727	201400	1674	(+)	97.846
	Hypothetical protein (Cop-C11.5R)	C11.5R	CPXV216	-	-	-	-	-	-	-	-	-	-	-	-	-	-	-	-	-	-	-	-	-	-	-	-	-	-	-	-	-	-
	Serpin 1,2,3 (Cop-K2L)	C12L	CPXV217	NoF1-206	202015	203124	1110	(+)	95.81	NoF2-206	202484	203596	1113	(+)	95.014	NoH1-205	202522	203634	1113	(+)	95.014	SweH1-205	201705	202826	1122	(+)	96.774	SweH2-205	201580	202701	1122	(+)	96.505
	Hypothetical protein (Cop-C14L)	C14L	CPXV218	NoF1-207	203301	203882	582	(+)	94.845	NoF2-207	203756	204337	582	(+)	94.845	NoH1-206	203794	204375	582	(+)	94.845	SweH1-206	202990	203571	582	(+)	96.373	SweH2-206	202865	203446	582	(+)	96.373
	Surface glycoprotein	B20.5R	CPXV219	NoF1-208	204128	209893	5766	(+)	96.573	NoF2-208	204583	210348	5766	(+)	96.573	NoH1-207	204621	210386	5766	(+)	96.573	SweH1-207	203817	209591	5775	(+)	96.366	SweH2-207	203692	209466	5775	(+)	96.469
	Ankyrin (Cop-C19L)	C19L	CPXV220	NoF1-209	210110	211915	1806	(+)	95.958	NoF2-209	210565	212370	1806	(+)	95.958	NoH1-208	210603	212408	1806	(+)	95.958	SweH1-208	209874	211613	1740	(+)	95.855	SweH2-208	209749	211488	1740	(+)	95.855
	TNF receptor (CrmD)	-	CPXV221	NoF1-210	211922	212890	969	(+)	98.137	NoF2-210	212377	213345	969	(+)	98.447	NoH1-209	212415	213383	969	(+)	98.447	SweH1-209	211620	212588	969	(+)	98.758	SweH2-209	211495	212463	969	(+)	98.758
	TNF-alpha receptor (CPXV-GRI-K3R)*	-	-	-	-	-	-	-	-	-	-	-	-	-	-	-	-	-	-	-	-	SweH1-210	212662	213087	426	(+)	-	SweH2-210	212537	212962	426	(+)	-
	Hypothetical protein (Cop-C16L)	C16L	CPXV222	NoF1-211	213564	214025	462	(+)	96.732	NoF2-211	214078	214539	462	(+)	96.732	NoH1-210	214116	214577	462	(+)	96.732	SweH1-211	213283	213744	462	(+)	97.386	SweH2-211	213159	213620	462	(+)	97.386
	Ankyrin (Cop-C17L)	B23R/C17L	CPXV223	NoF1-212	214240	216246	2007	(+)	96.731	NoF2-212	214732	216738	2007	(+)	97.177	NoH1-211	214747	216753	2007	(+)	97.028	SweH1-212	213946	215967	2022	(+)	96.154	SweH2-212	213806	215827	2022	(+)	96.006
	Ankyrin-like repeat containing protein	-	CPXV224	NoF1-213	216286	216375	90	(+)	100	NoF2-213	216778	216867	90	(-)	93.1	NoH1-212	216793	216882	90	(-)	100	SweH1-213	216007	216138	132	(+)	82.927	SweH2-213	215867	215998	132	(+)	82.927
	Ankyrin (Cop-C19L)	B25R/C19L	CPXV225	NoF1-214	216457	218223	1767	(+)	95.748	NoF2-214	216949	218715	1767	(+)	95.748	NoH1-213	216964	218730	1767	(+)	95.748	SweH1-214	216163	217929	1767	(+)	94.898	SweH2-214	216023	217789	1767	(+)	94.898
	TNF receptor (CrmB) (Cop-C22L)	B28R/C22L	crmB/CPXV226	NoF1-215	218301	219374	1074	(+)	91.808	NoF2-215	218793	219866	1074	(+)	92.09	NoH1-214	218808	219881	1074	(+)	92.09	SweH1-215	218015	219070	1056	(+)	92.537	SweH2-215	217875	218930	1056	(+)	92.537
	Chemokine binding protein (Cop-C23L)	B29R/C23L	vCCI/CPXV227	NoF1-216	219448	220185	738	(+)	91.129	NoF2-216	219940	220677	738	(+)	91.935	NoH1-215	219955	220692	738	(+)	92.339	SweH1-216	219170	219919	750	(+)	91.968	SweH2-216	219030	219779	750	(+)	93.574
	CPV-B-002	-	CPXV228	NoF1-217	220214	220441	228	(+)	85.135	NoF2-217	220706	220933	228	(+)	85.135	-	-	-	-	-	-	SweH1-217	219948	220187	240	(+)	83.333	SweH2-217	219808	220041	234	(+)	85.526
	(-): Reverse
	(+): Forward

## Sheet: S6
		Table S6. Patristic distances between CPXV clusters and OPXV species calculated from the Maximum likelihood (ML) and Bayesian inference (BI) trees of 62 conserved genes, 87 OPXV whole genomes, core genomes and orthologous genes.
		ML tree of 62 conserved genes
			VACV	VACV-like	CPXV-like1	CPXV-like2	VARV-like	TATV	CMLV	ABATINO	MPXV	ECTV	ECTV-Abatino-like	VARV	AKMV	AKPV	New World
		VACV
		VACV-like	0.0258548
		CPXV-like1	0.0451991	0.0372012
		CPXV-like2	0.0504547	0.0424568	0.0477888
		VARV-like	0.0307552	0.0213695	0.0434182	0.0486738
		TATV	0.0355509	0.0261652	0.0482138	0.0534695	0.0158957
		CMLV	0.0396381	0.0302524	0.0523011	0.0575567	0.0199829	0.0114131
		ABATINO	0.0459097	0.0379118	0.049389	0.0546446	0.0441288	0.0489245	0.0530117
		MPXV	0.0343613	0.0304157	0.0428121	0.0480677	0.0325804	0.037376	0.0414633	0.0435227
		ECTV	0.0444012	0.0382509	0.0478805	0.0531361	0.0426203	0.047416	0.0515032	0.0281174	0.0452769
		ECTV-Abatino-like	0.0406027	0.0326048	0.044082	0.0493376	0.0388218	0.0436174	0.0477047	0.036877	0.0414784	0.0372161
		VARV	0.045987	0.0366014	0.05865	0.0639056	0.0263319	0.017912	0.0219993	0.0593607	0.0518645	0.0596998	0.0540536
		AKMV	0.0818075	0.0738096	0.0852867	0.0905424	0.0800266	0.0848222	0.0889095	0.0837381	0.0826832	0.0840772	0.0784311	0.0952584
		AKPV	0.170432	0.162435	0.173912	0.179167	0.168652	0.173447	0.177534	0.172363	0.171308	0.172702	0.167056	0.183883	0.148289
		New World	0.693365	0.685367	0.696844	0.702099	0.691584	0.696379	0.700467	0.695295	0.69424	0.695634	0.689988	0.706815	0.671221	0.702687
		BI tree of 62 conserved genes
			VACV	VACV-like	CPXV-like1	CPXV-like2	VARV-like	TATV	CMLV	ABATINO	MPXV	ECTV	ECTV-Abatino-like	VARV	AKMV	AKPV	New World
		VACV
		VACV-like	0.0255263
		CPXV-like1	0.0440213	0.036098
		CPXV-like2	0.0508256	0.0429023	0.0476877
		VARV-like	0.0304249	0.0211401	0.0423217	0.049126
		TATV	0.0351244	0.0258396	0.0470212	0.0538255	0.0157433
		CMLV	0.0390038	0.0297191	0.0509007	0.0577049	0.0196227	0.0113451
		ABATINO	0.0454292	0.0375059	0.04817	0.0549743	0.0437296	0.0484292	0.0523086
		MPXV	0.0379301	0.0300068	0.044778	0.0515823	0.0362305	0.04093	0.0448094	0.0461859
		ECTV	0.0457522	0.0378289	0.048493	0.0552973	0.0440526	0.0487522	0.0526316	0.023299	0.0465089
		ECTV-Abatino-like	0.0401819	0.0322585	0.0429226	0.0497269	0.0384823	0.0431818	0.0470612	0.0363447	0.0409385	0.0366677
		VARV	0.04551	0.0362252	0.0574068	0.0642111	0.0261288	0.0175312	0.0217307	0.0588147	0.0513156	0.0591377	0.0535674
		AKMV	0.0804238	0.0725005	0.0831646	0.0899689	0.0787242	0.0834238	0.0873032	0.0822187	0.0811805	0.0825417	0.0769713	0.0938093
		AKPV	0.166209	0.158286	0.16895	0.175754	0.164509	0.169209	0.173088	0.168004	0.166966	0.168327	0.162756	0.179595	0.21988
		New World	0.427261	0.419338	0.430002	0.436806	0.425561	0.430261	0.43414	0.429056	0.428018	0.429379	0.423808	0.440646	0.405251	0.434899
		ML tree of 87 OPXV whole genomes
			VACV	VACV-like	CPXV-like1	CPXV-like2	VARV-like	TATV	CMLV	ABATINO	MPXV	ECTV	ECTV-Abatino-like	VARV	AKMV	AKPV	New World
		VACV
		VACV-like	0.0261692
		CPXV-like1	0.0432496	0.0337522
		CPXV-like2	0.0626418	0.0531445	0.0516646
		VARV-like	0.0366403	0.0271429	0.0314829	0.0508752
		TATV	0.0409239	0.0314266	0.0357666	0.0551588	0.0159748
		CMLV	0.0450634	0.0355661	0.0399061	0.0592983	0.0201143	0.01214
		ABATINO	0.0602451	0.0507477	0.0492679	0.0605371	0.0484784	0.052762	0.0569016
		MPXV	0.0393915	0.0724242	0.0498939	0.0692861	0.0432846	0.0475682	0.0517077	0.0668894
		ECTV	0.0657799	0.0562826	0.0548027	0.0660719	0.0540133	0.0582969	0.0624364	0.0303886	0.0724242
		ECTV-Abatino-like	0.0615383	0.052041	0.0505611	0.0618303	0.0497717	0.0540553	0.0581948	0.0460712	0.0681826	0.0516061
		VARV	0.0522611	0.0427637	0.0471037	0.0664959	0.027312	0.0193377	0.0233366	0.0640992	0.0589054	0.0696341	0.0653925
		AKMV	0.0962004	0.086703	0.0852232	0.0964924	0.0844337	0.0887174	0.0928569	0.08762	0.102845	0.0931548	0.0889132	0.100055
		AKPV	0.188498	0.179	0.17752	0.18879	0.176731	0.181015	0.185154	0.179917	0.195142	0.185452	0.181211	0.192352	0.160897
		New World	0.744442	0.734945	0.733465	0.744734	0.732676	0.736959	0.741099	0.735862	0.751087	0.741397	0.737155	0.748296	0.716841	0.74018
		BI tree of 87 OPXV whole genomes
			VACV	VACV-like	CPXV-like1	CPXV-like2	VARV-like	TATV	CMLV	ABATINO	MPXV	ECTV	ECTV-Abatino-like	VARV	AKMV	AKPV	New World
		VACV
		VACV-like	0.0258941
		CPXV-like1	0.0426259	0.0334497
		CPXV-like2	0.0691698	0.0526207	0.0583059
		VARV-like	0.0362733	0.0268826	0.0311672	0.0503382
		TATV	0.0405455	0.0311547	0.0354393	0.0546104	0.0158271
		CMLV	0.0446288	0.035238	0.0395226	0.0586937	0.0199104	0.0119522
		ABATINO	0.0596467	0.0502559	0.0487827	0.0599103	0.0479734	0.0522455	0.0563288
		MPXV	0.0390071	0.0315264	0.0494658	0.0686369	0.0428987	0.0471708	0.0512541	0.066272
		ECTV	0.0650763	0.0556855	0.0542123	0.0653399	0.053403	0.0576751	0.0617585	0.0300061	0.0717016
		ECTV-Abatino-like	0.0609346	0.0515438	0.0500707	0.0611982	0.0492613	0.0535334	0.0576168	0.0455728	0.0675599	0.0510024
		VARV	0.0516303	0.0422395	0.0465242	0.0656952	0.026912	0.0191417	0.023225	0.0633304	0.0582557	0.06876	0.0646183
		AKMV	0.0949843	0.0855935	0.0841203	0.0952479	0.083311	0.0875831	0.0916665	0.0864421	0.10161	0.0918717	0.08773	0.098668
		AKPV	0.185496	0.176105	0.174632	0.18576	0.173823	0.178095	0.182178	0.176954	0.192121	0.182383	0.178242	0.18918	0.158113
		New World	0.469375	0.459984	0.458511	0.469638	0.457701	0.461973	0.466057	0.460832	0.476	0.466262	0.46212	0.473058	0.441992	0.464185
		ML tree of 87 OPXV core genomes
			VACV	VACV-like	CPXV-like1	CPXV-like2	VARV-like	TATV	CMLV	ABATINO	MPXV	ECTV	ECTV-Abatino-like	VARV	AKMV	AKPV	New World
		VACV
		VACV-like	0.0260361
		CPXV-like1	0.0423409	0.0334178
		CPXV-like2	0.0395357	0.0534542	0.0336622
		VARV-like	0.0370006	0.0273689	0.0311271	0.0511634
		TATV	0.0409899	0.0313581	0.0351163	0.0551527	0.0159949
		CMLV	0.045034	0.0354022	0.0391604	0.0591968	0.020039	0.0123208
		ABATINO	0.0602979	0.0506661	0.0488178	0.0604664	0.0483754	0.0523647	0.0564088
		MPXV	0.0392041	0.0317412	0.0496906	0.069727	0.0436417	0.047631	0.0516751	0.066939
		ECTV	0.0669331	0.0573014	0.055453	0.0671017	0.0550107	0.059	0.0630441	0.0317023	0.0735743
		ECTV-Abatino-like	0.0566774	0.0524769	0.0451972	0.0486564	0.0447549	0.0487442	0.0527883	0.0460809	0.0633185	0.0527162
		VARV	0.0535353	0.0439035	0.0476617	0.0676981	0.0285403	0.0206701	0.0248662	0.0649101	0.0601764	0.0715454	0.0667208
		AKMV	0.0960712	0.0864395	0.0845911	0.0962398	0.0841488	0.0881381	0.0921822	0.0869878	0.102712	0.0936231	0.0887986	0.100683
		AKPV	0.186875	0.177244	0.175395	0.187044	0.174953	0.178942	0.182986	0.177792	0.193517	0.184427	0.179603	0.191488	0.15867
		New World	0.739131	0.7295	0.727651	0.7393	0.727209	0.731198	0.735242	0.730048	0.745772	0.736683	0.731859	0.743744	0.710926	0.733848
		BI tree of 87 OPXV core genomes
			VACV	VACV-like	CPXV-like1	CPXV-like2	VARV-like	TATV	CMLV	ABATINO	MPXV	ECTV	ECTV-Abatino-like	VARV	AKMV	AKPV	New World
		VACV
		VACV-like	0.0257273
		CPXV-like1	0.0425822	0.0330637
		CPXV-like2	0.0623276	0.0528092	0.0509698
		VARV-like	0.0365709	0.0270525	0.0307686	0.0505141
		TATV	0.0404445	0.0309261	0.0346423	0.0543877	0.015745
		CMLV	0.0444849	0.0349664	0.0386826	0.058428	0.0197854	0.0120828
		ABATINO	0.0515257	0.05	0.0401679	0.044739	0.0397121	0.0435857	0.0476261
		MPXV	0.0386786	0.0313079	0.0490968	0.0688423	0.0430856	0.0469592	0.0509995	0.0660332
		ECTV	0.0660624	0.056544	0.0547046	0.0661931	0.0542489	0.0581225	0.0621628	0.0312296	0.0725771
		ECTV-Abatino-like	0.0613628	0.0518444	0.050005	0.0614935	0.0495493	0.0534229	0.0574632	0.0455254	0.0678775	0.0520693
		VARV	0.0528131	0.0432946	0.0470108	0.0667562	0.0281135	0.020411	0.0244514	0.0639471	0.0593277	0.070491	0.0657914
		AKMV	0.0946345	0.085116	0.0832767	0.0947652	0.0828209	0.0866946	0.0907349	0.0855371	0.101149	0.092081	0.0872255	0.0990631
		AKPV	0.18324	0.173721	0.171882	0.18337	0.171426	0.1753	0.17934	0.174142	0.189754	0.180686	0.175987	0.187668	0.155307
		New World	0.463661	0.454142	0.452303	0.463792	0.451847	0.455721	0.459761	0.454563	0.470176	0.461107	0.456408	0.468089	0.435728	0.457646
		ML tree of OPXV orthologous genes
			VACV	VACV-like	CPXV-like1	CPXV-like2	VARV-like	TATV	CMLV	ABATINO	MPXV	ECTV	ECTV-Abatino-like	VARV	AKMV	AKPV	New World
		VACV
		VACV-like	0.0243848
		CPXV-like1	0.0421269	0.0342348
		CPXV-like2	0.0609033	0.0530112	0.0584159
		VARV-like	0.0378784	0.0299863	0.0294631	0.0541675
		TATV	0.0410633	0.0331712	0.032648	0.0573523	0.0168114
		CMLV	0.0454255	0.0375334	0.0370102	0.0617146	0.0211736	0.0130354
		ABATINO	0.0561016	0.0482094	0.0536142	0.0621135	0.0493657	0.0525506	0.0569128
		MPXV	0.0392679	0.0234947	0.0491899	0.0679663	0.0449414	0.0481263	0.0524886	0.0631646
		ECTV	0.0609722	0.05308	0.0584848	0.0669841	0.0542363	0.0574212	0.0617835	0.030148	0.0614074
		ECTV-Abatino-like	0.059498	0.0516059	0.0570106	0.0655099	0.0527621	0.055947	0.0603093	0.0489965	0.0599332	0.0538671
		VARV	0.0515186	0.0436264	0.0431033	0.0678076	0.0272666	0.0182423	0.0232866	0.0630059	0.0519537	0.0678765	0.0664023
		AKMV	0.0918312	0.0839391	0.0893438	0.0978431	0.0850953	0.0882802	0.0926425	0.087339	0.0922664	0.0922096	0.0907354	0.0987355
		AKPV	0.189108	0.181215	0.18662	0.19512	0.182372	0.185557	0.189919	0.184615	0.189543	0.189486	0.188012	0.196012	0.163979
		New World	0.762077	0.754185	0.75959	0.768089	0.755341	0.758526	0.762888	0.757585	0.762512	0.762455	0.760981	0.768981	0.736948	0.761967

## Sheet: S7
	Table S7.Genetic distances between CPXV clusters and OPXV species estimated by p-distances from the alignment of 62 conserved genes (A), 87 OPXV whole genomes (B), core genomes (C) and orthologous genes (D).
	A
		VACV	VACV-like	CPXV-like1	CPXV-like2	VARV-like	TATV	CMLV	ABATINO	MPXV	ECTV	ECTV-Abatino-like	VARV	AKMV	AKPV	New World
	VACV
	VACV-like	0.0128776
	CPXV-like1	0.0160774	0.0141337
	CPXV-like2	0.0216446	0.019275	0.0187568
	VARV-like	0.0151435	0.0129922	0.0135381	0.0207946
	TATV	0.0177876	0.015778	0.0161718	0.0227658	0.0108585
	CMLV	0.0204968	0.0182872	0.0187618	0.0254215	0.0136058	0.00800463
	ABATINO	0.024517	0.0216758	0.023036	0.0234465	0.0227449	0.0259684	0.0283874
	MPXV	0.0205879	0.0180133	0.0211676	0.0241975	0.0200912	0.022722	0.0252653	0.0267909
	ECTV	0.0237475	0.020804	0.0229193	0.0245895	0.0217165	0.0254321	0.0279587	0.0158255	0.0259711
	ECTV-Abatino-like	0.0201176	0.0170548	0.0195028	0.0205437	0.019567	0.0228392	0.0252683	0.0215219	0.0232909	0.0225821
	VARV	0.0243297	0.0222887	0.0224494	0.0290948	0.0174778	0.0120995	0.0146871	0.0319113	0.0284996	0.0310957	0.0287552
	AKMV	0.0418401	0.0401314	0.039074	0.043193	0.0390907	0.040634	0.0426101	0.0437689	0.0448649	0.0442885	0.0439748	0.0458706
	AKPV	0.07491	0.0733298	0.0734524	0.0749985	0.0738561	0.0748999	0.0764159	0.0750146	0.0767772	0.0768069	0.0742553	0.0785363	0.0677801
	New World	0.126696	0.125476	0.1257	0.125986	0.125065	0.125965	0.126928	0.126915	0.12755	0.127764	0.12591	0.127918	0.126067	0.130383
	B
		VACV	VACV-like	CPXV-like1	CPXV-like2	VARV-like	TATV	CMLV	ABATINO	MPXV	ECTV	ECTV-Abatino-like	VARV	AKMV	AKPV	New World
	VACV
	VACV-like	0.0146949
	CPXV-like1	0.0189343	0.0166551
	CPXV-like2	0.0258528	0.0231382	0.0210453
	VARV-like	0.0190899	0.0160014	0.0147515	0.0239527
	TATV	0.0224787	0.0193183	0.0178777	0.0272437	0.0117904
	CMLV	0.0252197	0.0220288	0.0207397	0.030083	0.0148063	0.00903269
	ABATINO	0.029517	0.0262119	0.0275239	0.0279864	0.0282659	0.0308288	0.0335878
	MPXV	0.0237173	0.0210943	0.0252467	0.0293427	0.025467	0.0284236	0.0310299	0.0320742
	ECTV	0.0310308	0.0279819	0.0297483	0.0313853	0.0304295	0.0335766	0.0362871	0.0213605	0.0337534
	ECTV-Abatino-like	0.0300006	0.0267257	0.0273367	0.0266767	0.0286809	0.0322983	0.0349989	0.0284459	0.0328065	0.0320593
	VARV	0.0295999	0.0267464	0.0253152	0.0343126	0.0194913	0.0140973	0.0168365	0.0375654	0.0350889	0.0400828	0.0390552
	AKMV	0.0491316	0.0464163	0.0450532	0.0497231	0.0451759	0.0464815	0.0488495	0.0500658	0.0538983	0.0499119	0.0525025	0.052788
	AKPV	0.0875444	0.0854178	0.0852314	0.0861255	0.0854047	0.0869313	0.0888748	0.0869089	0.0901407	0.0869964	0.0867625	0.0916899	0.081046
	New World	0.149565	0.148235	0.148129	0.148366	0.148089	0.149234	0.150319	0.149314	0.151201	0.150479	0.149444	0.151655	0.14985	0.153176
	B
		VACV	VACV-like	CPXV-like1	CPXV-like2	VARV-like	TATV	CMLV	ABATINO	MPXV	ECTV	ECTV-Abatino-like	VARV	AKMV	AKPV	New World
	VACV
	VACV-like	0.0147771
	CPXV-like1	0.0191646	0.0167095
	CPXV-like2	0.0260953	0.0234173	0.0214414
	VARV-like	0.0194808	0.0162929	0.0148973	0.0243285
	TATV	0.0228278	0.0195235	0.0178877	0.0276232	0.0119094
	CMLV	0.0255705	0.022223	0.0207339	0.0304375	0.0149259	0.00924624
	ABATINO	0.0295736	0.0262541	0.02747	0.0281304	0.02829	0.0309082	0.0336151
	MPXV	0.0238473	0.0212039	0.0255219	0.0298281	0.0259405	0.0287588	0.0313345	0.0322981
	ECTV	0.0318187	0.0287656	0.0304517	0.0323508	0.0310142	0.0341943	0.0368975	0.0223943	0.0348683
	ECTV-Abatino-like	0.0302921	0.0270969	0.0277628	0.026648	0.0290798	0.0327371	0.0354063	0.0286835	0.0333649	0.0331615
	VARV	0.0308098	0.027802	0.0261965	0.0355285	0.0205371	0.0152032	0.0179378	0.0385202	0.0362439	0.0416121	0.0403303
	AKMV	0.0494242	0.0466502	0.0452932	0.0502005	0.0453168	0.0467097	0.0491263	0.0504645	0.0543353	0.0489052	0.0530778	0.053938
	AKPV	0.087787	0.0857099	0.0855778	0.0864888	0.0857263	0.0872819	0.0892637	0.0872819	0.0904933	0.0872145	0.087192	0.0929211	0.0811979
	New World	0.150749	0.149409	0.149378	0.149618	0.149344	0.150505	0.151521	0.150468	0.152392	0.151618	0.150603	0.15352	0.150955	0.154381
	D
		VACV	VACV-like	CPXV-like1	CPXV-like2	VARV-like	TATV	CMLV	ABATINO	MPXV	ECTV	ECTV-Abatino-like	VARV	AKMV	AKPV	New World
	VACV
	VACV-like	0.014494
	CPXV-like1	0.0191679	0.0170521
	CPXV-like2	0.0259506	0.0236717	0.0220835
	VARV-like	0.0194217	0.0164785	0.015035	0.0250427
	TATV	0.0217484	0.0192331	0.0173287	0.0275139	0.0120865
	CMLV	0.0247263	0.0220634	0.0201968	0.0304407	0.0152433	0.00938664
	ABATINO	0.0300086	0.0265831	0.028019	0.0284839	0.0287325	0.0308151	0.0334611
	MPXV	0.0229655	0.0206293	0.0254197	0.0292731	0.0260384	0.0277911	0.0305762	0.031989
	ECTV	0.0309227	0.0279771	0.0295163	0.0310061	0.0298028	0.0327934	0.0352424	0.0208789	0.0330084
	ECTV-Abatino-like	0.030673	0.0277284	0.0289404	0.0272002	0.0300991	0.0325812	0.035706	0.0299467	0.0333094	0.0318645
	VARV	0.0283362	0.0259285	0.0239816	0.0339585	0.0190125	0.0135585	0.0163027	0.0369823	0.0338058	0.0385054	0.0388427
	AKMV	0.0485165	0.0462669	0.0444221	0.0496058	0.0445722	0.0460604	0.0481273	0.0498272	0.0525358	0.04887	0.0523513	0.0516337
	AKPV	0.0881613	0.0863635	0.0860246	0.0869845	0.0864369	0.0872655	0.0897511	0.0879174	0.08978	0.0864552	0.0876682	0.0910698	0.0811778
	New World	0.14924	0.148585	0.148235	0.148167	0.14842	0.147739	0.150017	0.149711	0.150166	0.148507	0.149314	0.150275	0.149898	0.153072

## Sheet: S8
	Table S8. Patristic and genetic distances within CPXV clusters calculated from the Maximum likelihood (ML) and Bayesian inference (BI) trees of 62 conserved genes, 87 OPXV core genomes, whole genomes and orthologous genes and and their alignments, respectively.
		Patristic distances							Genetic distances
	Cluster	ML tree of 62 conserved genes	BI tree of 62 conserved genes	ML tree of 87 OPXV whole genomes	BI tree of 87 OPXV whole genomes	ML tree of 87 OPXV core genomes	BI tree of 87 OPXV core genomes	ML tree of OPXV orthologous genes	62 conserved genes	87 OPXV whole genomes	87 OPXV core genomes	OPXV orthologous genes
	VACV-like	0.0178442	0.0165609	0.0177102	0.0175376	0.01767	0.0174699	0.0173568	0.0100639	0.0115558	0.0116726	0.01134
	CPXV-like1	0.0163077	0.0155065	0.0151221	0.0149867	0.0147656	0.0145993	0.015411	0.00793822	0.00824184	0.00815977	0.00809
	CPXV-like2	0.0220446	0.0221213	0.0230411	0.0228144	0.022992	0.0227156	0.0245491	0.0117775	0.0131546	0.0132515	0.01365
	VARV-like	7.23333e-05	0.000118667	0.000530009	0.0005355	0.000517451	0.000523257	0.000751759	5.03677e-05	0.000407079	0.000400743	0.00057
	ECTV-Abatino like	0.012266	0.0121151	0.015988	0.0158259	0.0157186	0.0155117	0.0160631	0.00837359	0.0115347	0.0114394	0.01116
	TATV - CMLV	0.0114131	0.0113451	0.01214	0.0119522	0.0123208	0.0120828	0.0130354	0.00800463	0.00903269	0.00924624	0.00938664
	TATV-VARV	0.017912	0.0175312	0.0193377	0.0191417	0.0206701	0.020411	0.0182423	0.0120995	0.0140973	0.0152032	0.0135585
	TATV: Taterapox virus, CMLV:Camelpox virus, VARV: Variola virus

## Sheet: S9
	Table S9. Patristic distances within CPXV-like 2 calculated from the Maximum likelihood (ML) and Bayesian inference (BI) trees of 62 conserved genes, 87 OPXV whole genomes, core genomes and orthologous genes.
	ML tree of 62 conserved genes
			1	8	9	10		11					7			5	4	6	3	2
			CPXV_Ger1998_2_1998	CPXV_Fra2001_Nancy_2001	CPXV_FraAmiens_2016	CPXV_Br_1937	CPXV_Catpox5wv1_1982	CPXV_No_F2_1999	CPXV_Nor1994_Man_1994	CPXV_No_H1_1994	CPXV_No_F1_1994	CPXV_NorwayFeline_1994	CPXV_CheNova_DK_2014	CPXV_Swe_H2_1990	CPXV_Swe_H1_1990	CPXV_Ger1990_2_1990	CPXV_Ger2015_Cat1_2015	CPXV_HumLue09_1_2009	CPXV_Ger2014_Human_2014	CPXV_Ger91_1991	CPXV_Ger2007_Vole_2007	CPXV_FM2292_2011
	1	CPXV_Ger1998_2_1998
	8	CPXV_Fra2001_Nancy_2001	0.0262473
	9	CPXV_FraAmiens_2016	0.0270279	0.0142481
	10	CPXV_Br_1937	0.0319544	0.0230487	0.0238292
		CPXV_Catpox5wv1_1982	0.0316635	0.0227578	0.0235384	0.00739104
	11	CPXV_No_F2_1999	0.0305338	0.0216281	0.0224087	0.0184883	0.0181975
		CPXV_Nor1994_Man_1994	0.0306818	0.0217761	0.0225567	0.0186363	0.0183455	0.000208
		CPXV_No_H1_1994	0.0306818	0.0217761	0.0225567	0.0186363	0.0183455	0.000208	2e-06
		CPXV_No_F1_1994	0.0305911	0.0216854	0.0224659	0.0185456	0.0182547	0.00278778	0.00293578	0.00293578
		CPXV_NorwayFeline_1994	0.0305911	0.0216854	0.0224659	0.0185456	0.0182547	0.00278778	0.00293578	0.00293578	2e-06
	7	CPXV_CheNova_DK_2014	0.0282832	0.0193775	0.0201581	0.0209723	0.0206815	0.0195518	0.0196998	0.0196998	0.019609	0.019609
		CPXV_Swe_H2_1990	0.0278729	0.0189672	0.0197477	0.020562	0.0202712	0.0191415	0.0192895	0.0192895	0.0191987	0.0191987	0.00694999
		CPXV_Swe_H1_1990	0.0277729	0.0188672	0.0196477	0.020462	0.0201712	0.0190415	0.0191895	0.0191895	0.0190987	0.0190987	0.00684999	0.000414
	5	CPXV_Ger1990_2_1990	0.0256605	0.0194762	0.0202567	0.0251832	0.0248924	0.0237627	0.0239107	0.0239107	0.0238199	0.0238199	0.021512	0.0211017	0.0210017
	4	CPXV_Ger2015_Cat1_2015	0.026109	0.0199247	0.0207052	0.0256317	0.0253409	0.0242112	0.0243592	0.0243592	0.0242684	0.0242684	0.0219605	0.0215502	0.0214502	0.0120704
	6	CPXV_HumLue09_1_2009	0.0239863	0.017802	0.0185826	0.023509	0.0232182	0.0220885	0.0222365	0.0222365	0.0221458	0.0221458	0.0198379	0.0194275	0.0193275	0.0144459	0.0148944
	3	CPXV_Ger2014_Human_2014	0.0213694	0.0262082	0.0269887	0.0319152	0.0316244	0.0304947	0.0306427	0.0306427	0.0305519	0.0305519	0.028244	0.0278337	0.0277337	0.0256213	0.0260698	0.0239471
	2	CPXV_Ger91_1991	0.0180287	0.0228675	0.023648	0.0285745	0.0282837	0.027154	0.027302	0.027302	0.0272112	0.0272112	0.0249033	0.024493	0.024393	0.0222806	0.0227291	0.0206064	0.0072345
		CPXV_Ger2007_Vole_2007	0.0222202	0.0270589	0.0278395	0.032766	0.0324751	0.0313454	0.0314934	0.0314934	0.0314027	0.0314027	0.0290948	0.0286845	0.0285845	0.0264721	0.0269205	0.0247979	0.0160871	0.0127464
		CPXV_FM2292_2011	0.0212874	0.0261261	0.0269067	0.0318332	0.0315423	0.0304126	0.0305606	0.0305606	0.0304699	0.0304699	0.028162	0.0277517	0.0276517	0.0255393	0.0259878	0.0238651	0.0151543	0.0118136	0.008715
	BI tree of 62 conserved genes
			2			3	6	5	10		11					7			9	8	4	1
			CPXV_FM2292_2011	CPXV_Ger2007_Vole_2007	CPXV_Ger91_1991	CPXV_Ger2014_Human_2014	CPXV_HumLue09_1_2009	CPXV_Ger1990_2_1990	CPXV_Br_1937	CPXV_Catpox5wv1_1982	CPXV_Nor1994_Man_1994	CPXV_No_H1_1994	CPXV_No_F2_1999	CPXV_NorwayFeline_1994	CPXV_No_F1_1994	CPXV_CheNova_DK_2014	CPXV_Swe_H1_1990	CPXV_Swe_H2_1990	CPXV_FraAmiens_2016	CPXV_Fra2001_Nancy_2001	CPXV_Ger2015_Cat1_2015	CPXV_Ger1998_2_1998
	2	CPXV_FM2292_2011
		CPXV_Ger2007_Vole_2007	0.0086074
		CPXV_Ger91_1991	0.0117754	0.0126804
	3	CPXV_Ger2014_Human_2014	0.0149824	0.0158874	0.00713591
	6	CPXV_HumLue09_1_2009	0.0253857	0.0262906	0.0222185	0.0254254
	5	CPXV_Ger1990_2_1990	0.0253182	0.0262232	0.022151	0.025358	0.012143
	10	CPXV_Br_1937	0.0330866	0.0339916	0.0299194	0.0331264	0.0236949	0.0236275
		CPXV_Catpox5wv1_1982	0.0327744	0.0336794	0.0296072	0.0328142	0.0233827	0.0233152	0.00730747
	11	CPXV_Nor1994_Man_1994	0.0318757	0.0327807	0.0287085	0.0319155	0.022484	0.0224166	0.0184876	0.0181754
		CPXV_No_H1_1994	0.0318767	0.0327817	0.0287095	0.0319165	0.022485	0.0224176	0.0184886	0.0181764	4.1e-05
		CPXV_No_F2_1999	0.0317107	0.0326157	0.0285435	0.0317505	0.022319	0.0222516	0.0183226	0.0180104	0.000261	0.000262
		CPXV_NorwayFeline_1994	0.0317866	0.0326916	0.0286194	0.0318264	0.0223949	0.0223274	0.0183985	0.0180863	0.00297919	0.00298019	0.00281419
		CPXV_No_F1_1994	0.0317876	0.0326926	0.0286204	0.0318274	0.0223959	0.0223284	0.0183995	0.0180873	0.00298019	0.00298119	0.00281519	3.9e-05
	7	CPXV_CheNova_DK_2014	0.0293506	0.0302555	0.0261833	0.0293903	0.0199588	0.0198914	0.0207321	0.0204199	0.0195212	0.0195222	0.0193562	0.0194321	0.0194331
		CPXV_Swe_H1_1990	0.0288315	0.0297365	0.0256643	0.0288713	0.0194398	0.0193724	0.0202131	0.0199009	0.0190022	0.0190032	0.0188372	0.0189131	0.0189141	0.00679572
		CPXV_Swe_H2_1990	0.0289285	0.0298335	0.0257613	0.0289683	0.0195368	0.0194694	0.0203101	0.0199979	0.0190992	0.0191002	0.0189342	0.0190101	0.0190111	0.00689272	0.000447
	9	CPXV_FraAmiens_2016	0.028068	0.028973	0.0249008	0.0281078	0.0186762	0.0186088	0.0235393	0.0232271	0.0223284	0.0223294	0.0221634	0.0222393	0.0222403	0.0198032	0.0192842	0.0193812
	8	CPXV_Fra2001_Nancy_2001	0.027401	0.028306	0.0242338	0.0274408	0.0180093	0.0179418	0.0228723	0.0225601	0.0216614	0.0216624	0.0214964	0.0215723	0.0215733	0.0191363	0.0186172	0.0187142	0.0140465
	4	CPXV_Ger2015_Cat1_2015	0.0216881	0.022593	0.0185209	0.0217278	0.0161	0.0160325	0.023801	0.0234887	0.0225901	0.0225911	0.0224251	0.0225009	0.0225019	0.0200649	0.0195459	0.0196429	0.0187823	0.0181153
	1	CPXV_Ger1998_2_1998	0.0208425	0.0217475	0.0176753	0.0208823	0.0256796	0.0256121	0.0333806	0.0330683	0.0321696	0.0321706	0.0320046	0.0320805	0.0320815	0.0296445	0.0291255	0.0292225	0.0283619	0.0276949	0.021982
	ML tree of 87 OPXV whole genomes
			1	2			3	4	5	6	7			8	9	10		11
			CPXV_Ger1998_2	CPXV_Ger91	CPXV_Ger2007_Vole	CPXV_FM2292	CPXV_Ger2014_Human	CPXV_Ger2015_Cat1	CPXV_Ger1990_2	CPXV_HumLue09_1	CPXV_CheNova_DK_2014	CPXV_Swe_H1	CPXV_Swe_H2	CPXV_Fra2001_Nancy	CPXV_FraAmiens_2016	CPXV_Catpox_5wv1	CPXV_Br	CPXV_No_F2	CPXV_NOR_1994_MAN	CPXV_No_H1	CPXV_No_F1	CPXV_Norwayfeline
	1	CPXV_Ger1998_2
	2	CPXV_Ger91	0.0175107
		CPXV_Ger2007_Vole	0.0203259	0.0106136
		CPXV_FM2292	0.0199085	0.0101962	0.0063643
	3	CPXV_Ger2014_Human	0.0213532	0.015499	0.0183142	0.0178968
	4	CPXV_Ger2015_Cat1	0.0267784	0.0209242	0.0237394	0.023322	0.0140274
	5	CPXV_Ger1990_2	0.0312984	0.0254442	0.0282594	0.027842	0.0185474	0.0164296
	6	CPXV_HumLue09_1	0.0331883	0.0273341	0.0301493	0.0297319	0.0204373	0.0183195	0.0149016
	7	CPXV_CheNova_DK_2014	0.0361088	0.0302547	0.0330698	0.0326524	0.0233579	0.0212401	0.0178221	0.0147643
		CPXV_Swe_H1	0.0361334	0.0302792	0.0330944	0.032677	0.0233824	0.0212646	0.0178467	0.0147888	0.00626318
		CPXV_Swe_H2	0.0361787	0.0303246	0.0331397	0.0327223	0.0234278	0.02131	0.017892	0.0148342	0.00630855	0.000498536
	8	CPXV_Fra2001_Nancy	0.0336077	0.0277535	0.0305687	0.0301513	0.0208567	0.0187389	0.0186766	0.0205666	0.0234871	0.0235116	0.023557
	9	CPXV_FraAmiens_2016	0.0333483	0.0274941	0.0303093	0.0298919	0.0205973	0.0184795	0.0184173	0.0203072	0.0232277	0.0232522	0.0232976	0.0136178
	10	CPXV_Catpox_5wv1	0.03699	0.0311358	0.033951	0.0335336	0.0242391	0.0221213	0.022059	0.0239489	0.0268694	0.026894	0.0269393	0.022028	0.0217686
		CPXV_Br	0.0373148	0.0314606	0.0342758	0.0338584	0.0245638	0.022446	0.0223837	0.0242736	0.0271942	0.0272187	0.0272641	0.0223527	0.0220933	0.00639743
	11	CPXV_No_F2	0.0355922	0.029738	0.0325532	0.0321358	0.0228412	0.0207234	0.0206611	0.0225511	0.0254716	0.0254961	0.0255415	0.0206301	0.0203707	0.0181556	0.0184803
		CPXV_NOR_1994_MAN	0.0356219	0.0297677	0.0325829	0.0321655	0.0228709	0.0207531	0.0206908	0.0225808	0.0255013	0.0255258	0.0255712	0.0206598	0.0204004	0.0181853	0.01851	0.000106574
		CPXV_No_H1	0.0356219	0.0297677	0.0325829	0.0321655	0.0228709	0.0207531	0.0206908	0.0225808	0.0255013	0.0255258	0.0255712	0.0206598	0.0204004	0.0181853	0.01851	0.000106574	2e-06
		CPXV_No_F1	0.0356569	0.0298027	0.0326179	0.0322005	0.0229059	0.0207881	0.0207258	0.0226158	0.0255363	0.0255608	0.0256062	0.0206948	0.0204354	0.0182203	0.018545	0.00339058	0.00342029	0.00342029
		CPXV_Norwayfeline	0.0356569	0.0298027	0.0326179	0.0322005	0.0229059	0.0207881	0.0207258	0.0226158	0.0255363	0.0255608	0.0256062	0.0206948	0.0204354	0.0182203	0.018545	0.00339058	0.00342029	0.00342029	2e-06
	BI tree of 87 OPXV whole genomes
			1	2			7			6	5	9	8	11					10		4	3
			CPXV_Ger1998_2	CPXV_Ger2007_Vole	CPXV_FM2292	CPXV_Ger91	CPXV_Swe_H2	CPXV_Swe_H1	CPXV_CheNova_DK_2014	CPXV_HumLue09_1	CPXV_Ger1990_2	CPXV_FraAmiens_2016	CPXV_Fra2001_Nancy	CPXV_Norwayfeline	CPXV_No_F1	CPXV_NOR_1994_MAN	CPXV_No_H1	CPXV_No_F2	CPXV_Catpox_5wv1	CPXV_Br	CPXV_Ger2015_Cat1	CPXV_Ger2014_Human
	1	CPXV_Ger1998_2
	2	CPXV_Ger2007_Vole	0.0201116
		CPXV_FM2292	0.0197085	0.00629879
		CPXV_Ger91	0.0173236	0.0104865	0.0100834
	7	CPXV_Swe_H2	0.035821	0.0328057	0.0324026	0.0300177
		CPXV_Swe_H1	0.035776	0.0327607	0.0323576	0.0299727	0.000505
		CPXV_CheNova_DK_2014	0.0357537	0.0327385	0.0323353	0.0299505	0.00626096	0.00621596
	6	CPXV_HumLue09_1	0.0328576	0.0298424	0.0294392	0.0270543	0.0146871	0.0146421	0.0146198
	5	CPXV_Ger1990_2	0.0309746	0.0279594	0.0275563	0.0251714	0.0177168	0.0176718	0.0176495	0.0147534
	9	CPXV_FraAmiens_2016	0.0330042	0.029989	0.0295858	0.027201	0.0230744	0.0230294	0.0230071	0.020111	0.0182281
	8	CPXV_Fra2001_Nancy	0.0332708	0.0302556	0.0298524	0.0274676	0.023341	0.023296	0.0232737	0.0203776	0.0184947	0.0134679
	11	CPXV_Norwayfeline	0.0353081	0.0322928	0.0318897	0.0295048	0.0253783	0.0253333	0.025311	0.0224149	0.020532	0.0202307	0.0204973
		CPXV_No_F1	0.0353081	0.0322928	0.0318897	0.0295048	0.0253783	0.0253333	0.025311	0.0224149	0.020532	0.0202307	0.0204973	1.4e-05
		CPXV_NOR_1994_MAN	0.0352732	0.0322579	0.0318548	0.0294699	0.0253434	0.0252984	0.0252761	0.02238	0.0204971	0.0201958	0.0204624	0.00341287	0.00341287
		CPXV_No_H1	0.0352732	0.0322579	0.0318548	0.0294699	0.0253434	0.0252984	0.0252761	0.02238	0.0204971	0.0201958	0.0204624	0.00341287	0.00341287	1.4e-05
		CPXV_No_F2	0.0352382	0.0322229	0.0318198	0.0294349	0.0253084	0.0252634	0.0252411	0.022345	0.0204621	0.0201608	0.0204274	0.00337787	0.00337787	0.000125	0.000125
	10	CPXV_Catpox_5wv1	0.0366204	0.0336051	0.033202	0.0308171	0.0266906	0.0266456	0.0266233	0.0237272	0.0218442	0.021543	0.0218096	0.0180479	0.0180479	0.018013	0.018013	0.017978
		CPXV_Br	0.0369344	0.0339191	0.033516	0.0311311	0.0270046	0.0269596	0.0269373	0.0240412	0.0221583	0.021857	0.0221236	0.0183619	0.0183619	0.018327	0.018327	0.018292	0.00633053
	4	CPXV_Ger2015_Cat1	0.0264991	0.0234838	0.0230807	0.0206958	0.0211013	0.0210563	0.021034	0.0181379	0.016255	0.0182845	0.0185511	0.0205884	0.0205884	0.0205535	0.0205535	0.0205185	0.0219007	0.0222147
	3	CPXV_Ger2014_Human	0.021123	0.0181078	0.0177047	0.0153198	0.0231837	0.0231387	0.0231164	0.0202203	0.0183373	0.0203669	0.0206335	0.0226708	0.0226708	0.0226359	0.0226359	0.0226009	0.0239831	0.0242971	0.0138618
	ML tree of 87 OPXV core genomes
			1	2			3	4	5	6	7			8	9	10		11
			CPXV_Ger1998_2	CPXV_Ger2007_Vole	CPXV_FM2292	CPXV_Ger91	CPXV_Ger2014_Human	CPXV_Ger2015_Cat1	CPXV_Ger1990_2	CPXV_HumLue09_1	CPXV_CheNova_DK_2014	CPXV_Swe_H1	CPXV_Swe_H2	CPXV_Fra2001_Nancy	CPXV_FraAmiens_2016	CPXV_Catpox5_wv1	CPXV_Br	CPXV_No_F1	CPXV_NorwayFeline	CPXV_No_F2	CPXV_Nor1994_Man	CPXV_No_H1
	1	CPXV_Ger1998_2
	2	CPXV_Ger2007_Vole	0.0207359
		CPXV_FM2292	0.020343	0.00614197
		CPXV_Ger91	0.0179054	0.0102002	0.00980725
	3	CPXV_Ger2014_Human	0.0217106	0.0180892	0.0176963	0.0152587
	4	CPXV_Ger2015_Cat1	0.0271098	0.0234885	0.0230956	0.020658	0.0139505
	5	CPXV_Ger1990_2	0.0315618	0.0279405	0.0275476	0.02511	0.0184025	0.016319
	6	CPXV_HumLue09_1	0.0334994	0.0298781	0.0294852	0.0270476	0.0203401	0.0182566	0.0149411
	7	CPXV_CheNova_DK_2014	0.0363061	0.0326848	0.0322919	0.0298543	0.0231468	0.0210633	0.0177478	0.0147026
		CPXV_Swe_H1	0.0365401	0.0329188	0.0325259	0.0300883	0.0233808	0.0212973	0.0179817	0.0149365	0.00624525
		CPXV_Swe_H2	0.0365951	0.0329738	0.0325809	0.0301433	0.0234358	0.0213523	0.0180367	0.0149915	0.00630025	0.000493
	8	CPXV_Fra2001_Nancy	0.0340353	0.0304139	0.030021	0.0275835	0.020876	0.0187925	0.0187492	0.0206868	0.0234935	0.0237275	0.0237825
	9	CPXV_FraAmiens_2016	0.0338136	0.0301922	0.0297993	0.0273618	0.0206542	0.0185708	0.0185275	0.0204651	0.0232718	0.0235058	0.0235608	0.0137119
	10	CPXV_Catpox5_wv1	0.0372512	0.0336299	0.033237	0.0307994	0.0240919	0.0220084	0.0219651	0.0239027	0.0267094	0.0269434	0.0269984	0.0220686	0.0218468
		CPXV_Br	0.0375818	0.0339605	0.0335676	0.03113	0.0244225	0.022339	0.0222957	0.0242333	0.02704	0.027274	0.027329	0.0223991	0.0221774	0.00638589
	11	CPXV_No_F1	0.0359251	0.0323037	0.0319108	0.0294732	0.0227657	0.0206822	0.0206389	0.0225765	0.0253833	0.0256172	0.0256722	0.0207424	0.0205207	0.0181517	0.0184823
		CPXV_NorwayFeline	0.0359251	0.0323037	0.0319108	0.0294732	0.0227657	0.0206822	0.0206389	0.0225765	0.0253833	0.0256172	0.0256722	0.0207424	0.0205207	0.0181517	0.0184823	2e-06
		CPXV_No_F2	0.0358432	0.0322219	0.031829	0.0293914	0.0226839	0.0206004	0.0205571	0.0224947	0.0253014	0.0255354	0.0255904	0.0206605	0.0204388	0.0180699	0.0184005	0.00340207	0.00340207
		CPXV_Nor1994_Man	0.0358722	0.0322509	0.031858	0.0294204	0.0227129	0.0206294	0.0205861	0.0225237	0.0253304	0.0255644	0.0256194	0.0206895	0.0204678	0.0180989	0.0184295	0.00343107	0.00343107	0.000103
		CPXV_No_H1	0.0358722	0.0322509	0.031858	0.0294204	0.0227129	0.0206294	0.0205861	0.0225237	0.0253304	0.0255644	0.0256194	0.0206895	0.0204678	0.0180989	0.0184295	0.00343107	0.00343107	0.000103	2e-06
	BI tree of 87 OPXV core genomes
			2			11					10		9	8	7			6	5	4	3	1
			CPXV_Ger2007_Vole	CPXV_FM2292	CPXV_Ger91	CPXV_No_F1	CPXV_NorwayFeline	CPXV_Nor1994_Man	CPXV_No_H1	CPXV_No_F2__reversed_	CPXV_Catpox5_wv1	CPXV_Br	CPXV_FraAmiens_2016	CPXV_Fra2001_Nancy	CPXV_Swe_H2	CPXV_Swe_H1__reversed_	CPXV_CheNova_DK_2014	CPXV_HumLue09_1	CPXV_Ger1990_2	CPXV_Ger2015_Cat1	CPXV_Ger2014_Human	CPXV_Ger1998_2
	2	CPXV_Ger2007_Vole
		CPXV_FM2292	0.0060735
		CPXV_Ger91	0.0100851	0.009694
	11	CPXV_No_F1	0.0319134	0.0315223	0.0291245
		CPXV_NorwayFeline	0.0319134	0.0315223	0.0291245	1.4e-05
		CPXV_Nor1994_Man	0.0318617	0.0314706	0.0290729	0.00341131	0.00341131
		CPXV_No_H1	0.0318607	0.0314696	0.0290719	0.00341031	0.00341031	1.3e-05
		CPXV_No_F2__reversed_	0.0318267	0.0314356	0.0290379	0.00337631	0.00337631	0.000121	0.00012
	10	CPXV_Catpox5_wv1	0.0332262	0.0328351	0.0304374	0.0179257	0.0179257	0.0178741	0.0178731	0.0178391
		CPXV_Br	0.0335466	0.0331555	0.0307578	0.0182461	0.0182461	0.0181945	0.0181935	0.0181595	0.00631631
	9	CPXV_FraAmiens_2016	0.0298219	0.0294308	0.0270331	0.0202457	0.0202457	0.020194	0.020193	0.020159	0.0215585	0.0218789
	8	CPXV_Fra2001_Nancy	0.0300383	0.0296472	0.0272495	0.0204621	0.0204621	0.0204104	0.0204094	0.0203754	0.0217749	0.0220953	0.0135238
	7	CPXV_Swe_H2	0.0326144	0.0322233	0.0298255	0.0253972	0.0253972	0.0253456	0.0253446	0.0253106	0.0267101	0.0270305	0.0233058	0.0235222
		CPXV_Swe_H1__reversed_	0.0325584	0.0321673	0.0297695	0.0253412	0.0253412	0.0252896	0.0252886	0.0252546	0.0266541	0.0269745	0.0232498	0.0234662	0.0005
		CPXV_CheNova_DK_2014	0.0323199	0.0319288	0.0295311	0.0251028	0.0251028	0.0250511	0.0250501	0.0250161	0.0264156	0.026736	0.0230113	0.0232277	0.00623468	0.00617868
	6	CPXV_HumLue09_1	0.0295284	0.0291373	0.0267395	0.0223112	0.0223112	0.0222596	0.0222586	0.0222246	0.0236241	0.0239445	0.0202198	0.0204362	0.0148211	0.0147651	0.0145266
	5	CPXV_Ger1990_2	0.0276025	0.0272114	0.0248137	0.0203854	0.0203854	0.0203337	0.0203327	0.0202987	0.0216982	0.0220186	0.0182939	0.0185103	0.01783	0.017774	0.0175356	0.014744
	4	CPXV_Ger2015_Cat1	0.0232141	0.022823	0.0204253	0.020434	0.020434	0.0203824	0.0203814	0.0203474	0.0217469	0.0220673	0.0183426	0.018559	0.021135	0.021079	0.0208406	0.018049	0.0161232
	3	CPXV_Ger2014_Human	0.0178542	0.0174631	0.0150654	0.0224737	0.0224737	0.0224221	0.0224211	0.0223871	0.0237866	0.024107	0.0203823	0.0205987	0.0231747	0.0231187	0.0228803	0.0200888	0.0181629	0.0137745
	1	CPXV_Ger1998_2	0.020456	0.0200649	0.0176671	0.0354564	0.0354564	0.0354048	0.0354038	0.0353698	0.0367693	0.0370897	0.033365	0.0335814	0.0361574	0.0361014	0.035863	0.0330714	0.0311456	0.0267572	0.0213973
	ML tree of OPXV orthologous genes
			1	3	4	6	7			5	9	8	10		11					2
			CPXV_Ger1998_2	CPXV_Ger2014_Human	CPXV_Ger2015_Cat1	CPXV_HumLue09_1	CPXV_CheNova_DK_2014	CPXV_SweH2	CPXV_SweH1	CPXV_Ger1990_2	CPXV_FraAmiens_2016	CPXV_Fra2001_Nancy	CPXV_Br	CPXV_Catpox5_wv1	CPXV_Norwayfeline	CPXV_NoF1	CPXV_NoF2	CPXV_NoH1	CPXV_Nor1994_Man	CPXV_FM2292	CPXV_Ger2007_Vole	CPXV_Ger91
	1	CPXV_Ger1998_2
	3	CPXV_Ger2014_Human	0.0222906
	4	CPXV_Ger2015_Cat1	0.028008	0.0155522
	6	CPXV_HumLue09_1	0.0343707	0.0219149	0.0192611
	7	CPXV_CheNova_DK_2014	0.0374497	0.0249939	0.0223401	0.0156218
		CPXV_SweH2	0.0376114	0.0251556	0.0225018	0.0157835	0.00694486
		CPXV_SweH1	0.0375664	0.0251106	0.0224568	0.0157385	0.00689986	0.000589
	5	CPXV_Ger1990_2	0.0328794	0.0204237	0.0177699	0.0157269	0.0188059	0.0189676	0.0189226
	9	CPXV_FraAmiens_2016	0.0348623	0.0224065	0.0197527	0.0213285	0.0244075	0.0245692	0.0245242	0.0198373
	8	CPXV_Fra2001_Nancy	0.0346538	0.0221981	0.0195443	0.0211201	0.0241991	0.0243608	0.0243158	0.0196289	0.0144393
	10	CPXV_Br	0.0390173	0.0265616	0.0239077	0.0254836	0.0285626	0.0287243	0.0286793	0.0239923	0.023363	0.0231546
		CPXV_Catpox5_wv1	0.0384304	0.0259747	0.0233209	0.0248967	0.0279757	0.0281374	0.0280924	0.0234055	0.0227762	0.0225677	0.00616942
	11	CPXV_Norwayfeline	0.037735	0.0252793	0.0226254	0.0242013	0.0272803	0.027442	0.027397	0.02271	0.0220807	0.0218723	0.0200507	0.0194639
		CPXV_NoF1	0.037735	0.0252793	0.0226254	0.0242013	0.0272803	0.027442	0.027397	0.02271	0.0220807	0.0218723	0.0200507	0.0194639	2e-06
		CPXV_NoF2	0.0374587	0.0250029	0.0223491	0.0239249	0.0270039	0.0271656	0.0271206	0.0224337	0.0218044	0.021596	0.0197744	0.0191875	0.00371149	0.00371149
		CPXV_NoH1	0.0374817	0.0250259	0.0223721	0.0239479	0.0270269	0.0271886	0.0271436	0.0224567	0.0218274	0.021619	0.0197974	0.0192105	0.00373449	0.00373449	0.000133
		CPXV_Nor1994_Man	0.0374817	0.0250259	0.0223721	0.0239479	0.0270269	0.0271886	0.0271436	0.0224567	0.0218274	0.021619	0.0197974	0.0192105	0.00373449	0.00373449	0.000133	2e-06
	2	CPXV_FM2292	0.0212897	0.0194943	0.0252116	0.0315743	0.0346533	0.0348151	0.0347701	0.0300831	0.0320659	0.0318575	0.036221	0.0356341	0.0349387	0.0349387	0.0346623	0.0346853	0.0346853
		CPXV_Ger2007_Vole	0.0219835	0.0201881	0.0259055	0.0322682	0.0353472	0.0355089	0.0354639	0.0307769	0.0327598	0.0325513	0.0369148	0.0363279	0.0356325	0.0356325	0.0353562	0.0353792	0.0353792	0.00657763
		CPXV_Ger91	0.0184859	0.0166905	0.0224079	0.0287706	0.0318496	0.0320113	0.0319663	0.0272793	0.0292622	0.0290537	0.0334172	0.0328303	0.0321349	0.0321349	0.0318586	0.0318816	0.0318816	0.0116267	0.0123206

## Sheet: S10
	Table S10. Genetic distances within CPXV-like 2 estimated by p-distances from the alignment of 62 conserved genes (A), 87 OPXV whole genomes (B), core genomes (C) and orthologous genes (D).
	A
			1	2				3	9		4	5	10					8			7	6
			CPXV_Ger1998_2	CPXV_FM2292	CPXV_Ger91	CPXV_Ger2007_Vole	CPXV_Ger2014_Human	CPXV_HumLue09_1	CPXV_Br	CPXV_Catpox5wv1	CPXV_Ger1990_2	CPXV_Ger2015_Cat1	CPXV_Nor1994_Man	CPXV_No_F2	CPXV_No_H1	CPXV_NorwayFeline	CPXV_No_F1	CPXV_CheNova_DK	CPXV_Swe_H1	CPXV_Swe_H2	CPXV_FraAmiens	CPXV_Fra2001_Nancy
	1	CPXV_Ger1998_2
	2	CPXV_FM2292	0.01026
		CPXV_Ger91	0.0101957	0.00712666
		CPXV_Ger2007_Vole	0.0124453	0.00611086	0.0079689
		CPXV_Ger2014_Human	0.0123915	0.00986582	0.00513023	0.0101276
	3	CPXV_HumLue09_1	0.0129873	0.0135658	0.0117944	0.0133489	0.0117951
	9	CPXV_Br	0.0162568	0.0157269	0.0142579	0.0150347	0.0137254	0.0125505
		CPXV_Catpox5wv1	0.0164733	0.015943	0.0142579	0.0154019	0.0138788	0.0123329	0.00526975
	4	CPXV_Ger1990_2	0.0137007	0.0147961	0.0125065	0.0141904	0.0119478	0.00859518	0.0140833	0.0139735
	5	CPXV_Ger2015_Cat1	0.0133328	0.0133472	0.0111226	0.0126768	0.0104571	0.00939423	0.0128737	0.0128504	0.0083139
	10	CPXV_Nor1994_Man	0.0160599	0.0151633	0.0134785	0.0152045	0.0131965	0.0118577	0.0117073	0.0117073	0.0132608	0.0126776
		CPXV_No_F2	0.0159517	0.0150985	0.0134137	0.0151397	0.0131308	0.0118793	0.0115993	0.0115993	0.0131528	0.0125697	0.000151132
		CPXV_No_H1	0.0160599	0.0151633	0.0134785	0.0152045	0.0131965	0.0118577	0.0117073	0.0117073	0.0132608	0.0126776	0	0.000151132
		CPXV_NorwayFeline	0.0157796	0.0148835	0.0129825	0.0149247	0.0129116	0.0117705	0.0116	0.0115553	0.0126984	0.0124393	0.00211613	0.00200816	0.00211613
		CPXV_No_F1	0.0157796	0.0148835	0.0129825	0.0149247	0.0129116	0.0117705	0.0116	0.0115553	0.0126984	0.0124393	0.00211613	0.00200816	0.00211613	0
	8	CPXV_CheNova_DK	0.0148478	0.0150337	0.0138241	0.0149679	0.0132851	0.0100434	0.0118801	0.0118585	0.0113386	0.0115978	0.0116834	0.0116618	0.0116834	0.0120089	0.0120089
		CPXV_Swe_H1	0.0145015	0.0146665	0.0131545	0.0141688	0.012737	0.00971943	0.0117289	0.0115561	0.0106691	0.0112306	0.0119426	0.011921	0.0119426	0.0121385	0.0121385	0.00485909
		CPXV_Swe_H2	0.0145015	0.0147529	0.0131545	0.0142552	0.0127809	0.00980583	0.0118585	0.0117289	0.0107555	0.0112306	0.0120289	0.0120073	0.0120289	0.0122249	0.0122249	0.00490228	0.000302343
	7	CPXV_FraAmiens	0.0151262	0.0145748	0.0128397	0.0147257	0.0126359	0.010582	0.0121232	0.0120566	0.0109499	0.0114703	0.0119272	0.0118839	0.0119272	0.0119048	0.0119048	0.0116887	0.0114718	0.0114284
	6	CPXV_Fra2001_Nancy	0.0134193	0.0139105	0.0122689	0.0135856	0.0120136	0.0102797	0.0132409	0.0129584	0.00943681	0.0105165	0.0125697	0.0124617	0.0125697	0.0122449	0.0122449	0.0111874	0.0110146	0.0110146	0.00980073
	B
			1	2			7			6	4	5	9	8	11					3	10
			CPXV_Ger1998_2	CPXV_Ger2007_Vole	CPXV_FM2292	CPXV_Ger91	CPXV_Swe_H2	CPXV_Swe_H1	CPXV_CheNova_DK_2014	CPXV_HumLue09_1	CPXV_Ger2015_Cat1	CPXV_Ger1990_2	CPXV_FraAmiens_2016_-	CPXV_Fra2001_Nancy	CPXV_Norwayfeline_-	CPXV_NOR_1994_MAN	CPXV_No_H1	CPXV_No_F2	CPXV_No_F1	CPXV_Ger2014_Human	CPXV_Catpox_5wv1	CPXV_Br
	1	CPXV_Ger1998_2
	2	CPXV_Ger2007_Vole	0.0125773
		CPXV_FM2292	0.0119071	0.00481793
		CPXV_Ger91	0.010939	0.00773699	0.00701467
	7	CPXV_Swe_H2	0.0179686	0.0170303	0.0175888	0.0172909
		CPXV_Swe_H1	0.0179611	0.0169409	0.0174994	0.0172314	0.000387222
		CPXV_CheNova_DK_2014	0.0179686	0.0173431	0.0176707	0.0176111	0.00472857	0.00474347
	6	CPXV_HumLue09_1	0.0169782	0.0161442	0.0164048	0.0159506	0.0106486	0.0105146	0.0105741
	4	CPXV_Ger2015_Cat1	0.0156974	0.0137687	0.0144687	0.0141783	0.0126219	0.0125773	0.0128528	0.0107826
	5	CPXV_Ger1990_2	0.0165016	0.0152282	0.0153995	0.0151314	0.011773	0.0117432	0.0120039	0.00977735	0.00944225
	9	CPXV_FraAmiens_2016	0.0175441	0.0162708	0.0163527	0.0159208	0.0123092	0.0122571	0.0125177	0.0119071	0.0118326	0.0118549
	8	CPXV_Fra2001_Nancy	0.0168739	0.014841	0.0153101	0.0148559	0.0130166	0.0130017	0.0129347	0.0118922	0.0113039	0.010455	0.0100529
	11	CPXV_Norwayfeline	0.0182143	0.0165761	0.0170526	0.0167771	0.0132772	0.0131655	0.0130315	0.0133219	0.0125996	0.0131358	0.0125177	0.0133889
		CPXV_NOR_1994_MAN	0.0183558	0.0169261	0.0174101	0.0170526	0.0130836	0.0130315	0.0126741	0.0132847	0.0129868	0.0133443	0.0122049	0.0134634	0.00262119
		CPXV_No_H1	0.0183558	0.0169261	0.0174101	0.0170526	0.0130836	0.0130315	0.0126741	0.0132847	0.0129868	0.0133443	0.0122049	0.0134634	0.00262119	0
		CPXV_No_F2	0.0183409	0.0169261	0.0174101	0.0170526	0.0130836	0.0130315	0.0126741	0.0132996	0.0129719	0.0133145	0.0122198	0.0134485	0.00259885	8.19123e-05	8.19123e-05
		CPXV_No_F1	0.0182143	0.0165761	0.0170526	0.0167771	0.0132772	0.0131655	0.0130315	0.0133219	0.0125996	0.0131358	0.0125177	0.0133889	0	0.00262119	0.00262119	0.00259885
	3	CPXV_Ger2014_Human	0.0149527	0.0113933	0.0115869	0.00960608	0.0138059	0.0137464	0.0138953	0.0122719	0.00970288	0.0114379	0.012473	0.012123	0.0129124	0.0129794	0.0129794	0.0129794	0.0129124
	10	CPXV_Catpox_5wv1	0.0192047	0.0173207	0.0178718	0.0176111	0.0133591	0.0132251	0.0135825	0.0139847	0.0136942	0.0143421	0.01254	0.0140442	0.012756	0.0125624	0.0125624	0.0125326	0.012756	0.0143272
		CPXV_Br	0.0196664	0.0174845	0.0179462	0.0179313	0.0137613	0.0136421	0.0136123	0.0143644	0.0140293	0.0145134	0.0125475	0.0141113	0.0128528	0.0125549	0.0125549	0.0125251	0.0128528	0.014707	0.0048775
	C
			2			1	11					3	7			6	5	4	9	8	10
			CPXV_Ger2007_Vole	CPXV_FM2292	CPXV_Ger91	CPXV_Ger1998_2	CPXV-No-F1	CPXV_NorwayFeline	CPXV_Nor1994_Man	CPXV_No_H1	CPXV_No_F2	CPXV_Ger2014_Human	CPXV_Swe_H2	CPXV_Swe_H1	CPXV_CheNova_DK_2014	CPXV_HumLue09_1	CPXV_Ger1990_2	CPXV_Ger2015_Cat1	CPXV_FraAmiens_2016	CPXV_Fra2001_Nancy	CPXV_Catpox5_wv1	CPXV_Br
	2	CPXV_Ger2007_Vole
		CPXV_FM2292	0.00469234
		CPXV_Ger91	0.0075194	0.00683449
	1	CPXV_Ger1998_2	0.0129768	0.0123429	0.0113374
	11	CPXV-No-F1	0.0166709	0.0170862	0.0168021	0.0185435
		CPXV_NorwayFeline	0.0166709	0.0170862	0.0168021	0.0185435	0
		CPXV_Nor1994_Man	0.0169842	0.0174068	0.0170425	0.0186309	0.00265219	0.00265219
		CPXV_No_H1	0.0169842	0.0174068	0.0170425	0.0186309	0.00265219	0.00265219	0
		CPXV_No_F2	0.0169842	0.0174068	0.0170425	0.0186163	0.00263033	0.00263033	8.01486e-05	8.01486e-05
	3	CPXV_Ger2014_Human	0.0113155	0.0115268	0.00955955	0.0153448	0.0129549	0.0129549	0.0130059	0.0130059	0.0130059
	7	CPXV_Swe_H2	0.0172101	0.0177201	0.017385	0.0182739	0.0134723	0.0134723	0.0132828	0.0132828	0.0132828	0.0139386
		CPXV_Swe_H1	0.0171154	0.0176254	0.0173194	0.0182593	0.0133557	0.0133557	0.0132245	0.0132245	0.0132245	0.013873	0.000386171
		CPXV_CheNova_DK_2014	0.0174724	0.0177566	0.0176546	0.0181792	0.0130642	0.0130642	0.0127291	0.0127291	0.0127291	0.0139167	0.0047652	0.00477249
	6	CPXV_HumLue09_1	0.016241	0.0164742	0.015986	0.0171737	0.0134577	0.0134577	0.0134285	0.0134285	0.0134431	0.0123575	0.0108419	0.0107035	0.0106306
	5	CPXV_Ger1990_2	0.0152282	0.015374	0.0150825	0.0166709	0.0131881	0.0131881	0.013363	0.013363	0.0133338	0.0114394	0.0119567	0.0119203	0.0121024	0.00987286
	4	CPXV_Ger2015_Cat1	0.0137929	0.0144559	0.0141062	0.0159204	0.0126416	0.0126416	0.0129768	0.0129768	0.0129622	0.0097417	0.0127509	0.0126999	0.0129404	0.0108565	0.00944297
	9	CPXV_FraAmiens_2016	0.0163649	0.0164232	0.0159714	0.0178804	0.0126198	0.0126198	0.0123283	0.0123283	0.0123429	0.0125688	0.0126198	0.0125615	0.0126343	0.0121024	0.0120369	0.0120004
	8	CPXV_Fra2001_Nancy	0.0149805	0.0154177	0.0149514	0.0171372	0.0135087	0.0135087	0.013567	0.013567	0.0135524	0.0122117	0.0131517	0.0131298	0.0130059	0.0119859	0.0106233	0.0114103	0.0102153
	10	CPXV_Catpox5_wv1	0.0173923	0.0179096	0.0175963	0.0195053	0.0128092	0.0128092	0.0126271	0.0126271	0.0125979	0.0143903	0.0135451	0.0134067	0.0136326	0.0140916	0.0143393	0.0137418	0.0126125	0.014179
		CPXV_Br	0.0175817	0.0180116	0.0179387	0.019957	0.0129185	0.0129185	0.0126343	0.0126343	0.0126052	0.0147546	0.0138803	0.0137564	0.0136326	0.0145069	0.0145433	0.0140697	0.0126343	0.0142373	0.00491093
	D
			2			1	10		4	11			7			5	6	11		8	9	3
			CPXV_FM2292	CPXV_Ger2007_Vole	CPXV_Ger91	CPXV_Ger1998_2	CPXV_Br	CPXV_Catpox5_wv1	CPXV_Ger2015_Cat1	CPXV_Nor1994_Man	CPXV_NoF2	CPXV_NoH1	CPXV_SweH1	CPXV_SweH2	CPXV_CheNova_DK_2014	CPXV_Ger1990_2	CPXV_HumLue09_1	CPXV_NoF1	CPXV_Norwayfeline	CPXV_Fra2001_Nancy	CPXV_FraAmiens_2016	CPXV_Ger2014_Human
	2	CPXV_FM2292
		CPXV_Ger2007_Vole	0.00493307
		CPXV_Ger91	0.00785181	0.00886994
	1	CPXV_Ger1998_2	0.0123544	0.0131476	0.0112683
	10	CPXV_Br	0.0185276	0.0180212	0.0185595	0.0198931
		CPXV_Catpox5_wv1	0.0184725	0.0179068	0.0181799	0.0195107	0.00457964
	4	CPXV_Ger2015_Cat1	0.0151998	0.014475	0.014907	0.0165228	0.014502	0.0139261
	11	CPXV_Nor1994_Man	0.0183236	0.0179576	0.0181179	0.0189579	0.0133381	0.0129548	0.0137354
		CPXV_NoF2	0.0183154	0.0179492	0.0181104	0.0189423	0.013303	0.0129174	0.0137165	0.000102171
		CPXV_NoH1	0.0183236	0.0179576	0.0181179	0.0189579	0.0133381	0.0129548	0.0137354	0	0.000102171
	7	CPXV_SweH1	0.0181091	0.0178296	0.0179982	0.018719	0.0140389	0.0132993	0.0132508	0.0137531	0.0137605	0.0137531
		CPXV_SweH2	0.0182241	0.0179278	0.0180785	0.0187147	0.0141454	0.0134354	0.013289	0.0138082	0.0138156	0.0138082	0.000451821
		CPXV_CheNova_DK_2014	0.0178466	0.0177177	0.018056	0.0183446	0.0137614	0.0133933	0.0133008	0.0128405	0.0128469	0.0128405	0.00512074	0.00507755
	5	CPXV_Ger1990_2	0.016183	0.0160891	0.0159097	0.016901	0.0152407	0.0147292	0.0101219	0.0143418	0.0143153	0.0143418	0.0123953	0.0124	0.0125469
	6	CPXV_HumLue09_1	0.0169445	0.0168083	0.0164458	0.0173788	0.0145295	0.0139879	0.0113967	0.0135435	0.0135593	0.0135435	0.0110429	0.0111839	0.0108212	0.0100785
	11	CPXV_NoF1	0.0180855	0.0177365	0.017898	0.0189069	0.0136324	0.0131635	0.0135167	0.0028346	0.00279353	0.0028346	0.0139443	0.0140594	0.0133198	0.0142154	0.0136736
		CPXV_Norwayfeline	0.0160287	0.0159779	0.0165109	0.0179654	0.0123404	0.0121535	0.012725	0.00275013	0.00269504	0.00275013	0.0132101	0.013333	0.0128401	0.0134252	0.0129895	0
	8	CPXV_Fra2001_Nancy	0.0160153	0.0155745	0.0154796	0.0174448	0.0144684	0.0139628	0.0115887	0.0139132	0.0139029	0.0139132	0.0134453	0.013428	0.0132349	0.0109727	0.0122232	0.0139626	0.0130702
	9	CPXV_FraAmiens_2016	0.0165535	0.0165077	0.0160933	0.0179042	0.0131339	0.0128925	0.0123391	0.012973	0.0129707	0.012973	0.0128581	0.0128836	0.0128778	0.0126907	0.0124959	0.0132501	0.0121222	0.0105163
	3	CPXV_Ger2014_Human	0.0118661	0.0118314	0.0096599	0.0154639	0.0155674	0.0149513	0.0105371	0.0140004	0.0139738	0.0140004	0.0144015	0.0144617	0.0142009	0.0122455	0.0127248	0.0140742	0.0135888	0.0128878	0.0133073

[truncated: 6 more sheets: S11, S12, S13, S14, S15, S16]
